# Supplementary material for: The TFAMoplex—Conversion of the Mitochondrial Transcription Factor A into a DNA Transfection Agent
Source: Adv Sci (Weinh). 2022 Jan 17;9(8):2104987. doi: 10.1002/advs.202104987 (PMC8922101; doi:10.1002/advs.202104987)
Supplement: Supplementary file 2 — Supporting Information [file ADVS-9-2104987-s002.xlsx]

## Sheet: Sheet1
			raw data
			experiment 1								Calculations
			<>	7	8	9	10	11	12			w/ CIP	w/o CIP		PO4 value	background substr	mM phosphate released	mM phosphate/min/uM enzyme	normalized values
			A	0.3255	0.3577	0.2598	0.1044	0.1046	0.0986		PLC-TFAM	0.314333	0.102533		39.8506	37.069	16.7369	6.69476	1
			B	0.1816	0.1883	0.165	0.1087	0.1186	0.1011		PLC-TFAM DNA	0.1783	0.109467		16.3966	13.6149	6.88641	2.75457	0.411451
			C	0.3197	0.3308	0.3185	0.0995	0.1006	0.0965		PLC-TFAM and cysTFAM-VRK1	0.323	0.0988667		41.3448	38.5632	17.3645	6.94579	1.0375	not shown in figure
			D	0.3199	0.3145	0.304	0.0997	0.1005	0.0968		PLC-TFAM and cysTFAM-VRK1 and DNA	0.3128	0.099		39.5862	36.8046	16.6259	6.65035	0.993366	not shown in figure
			E	0.1033	0.0997	0.0993	0.0983	0.1011	0.0972		Buffer	0.100767	0.0988667		3.02874	0.247126	1.27204	0.508817	0.0760023
			experiment 2
			<>	1	2	3	4	5	6			w/ CIP	w/o CIP		PO4 value	background substr	mM phosphate released	mM phosphate/min/uM enzyme	normalized values
			A	0.1621	0.1659	0.17	0.0879	0.0873	0.0877		PLC-TFAM	0.166	0.0876333		14.2759	11.4943	5.99574	2.3983	1
			B	0.1221	0.123	0.1252	0.0888	0.0884	0.0876		PLC-TFAM DNA	0.123433	0.0882667		6.93678	4.15517	2.91339	1.16536	0.48591
			C	0.1679	0.1765	0.1663	0.088	0.0883	0.0873		PLC-TFAM and cysTFAM-VRK1	0.170233	0.0878667		15.0057	12.2241	6.30229	2.52091	1.05113	not shown in figure
			D	0.1418	0.1458	0.1395	0.0876	0.0879	0.0866		PLC-TFAM and cysTFAM-VRK1 and DNA	0.142367	0.0873667		10.2011	7.41954	4.2844	1.71376	0.714573	not shown in figure
			E	0.0994	0.1003	0.0983	0.0864	0.0905	0.0868		Buffer	0.0993333	0.0879		2.78161	2.19381e-07	1.16825	0.467301	0.194847
			experiment 3
			<>	1	2	3	4	5	6			w/ CIP	w/o CIP		PO4 value	background substr	mM phosphate released	mM phosphate/min/uM enzyme	normalized values
			A	0.1694	0.1826	0.1673	0.0944	0.0948	0.0927		PLC-TFAM	0.1731	0.0939667		15.5	12.7184	6.50987	2.60395	1
			B	0.1329	0.1417	0.1307	0.101	0.1037	0.0955		PLC-TFAM DNA	0.1351	0.100067		8.94828	6.16667	3.7582	1.50328	0.577308
			C	0.141	0.153	0.1445	0.0966	0.0967	0.0932		PLC-TFAM and cysTFAM-VRK1	0.146167	0.0955		10.8563	8.07471	4.55956	1.82383	0.700408	not shown in figure
			D	0.1478	0.155	0.1451	0.0999	0.0993	0.0986		PLC-TFAM and cysTFAM-VRK1 and DNA	0.1493	0.0992667		11.3966	8.61494	4.78646	1.91458	0.735261	not shown in figure
			E	0.098	0.1015	0.0984	0.1006	0.1003	0.0948		Buffer	0.0993	0.0985667		2.77586	-0.00574743	1.16584	0.466335	0.179088
											Calculations
											Standard curve equation	y = 0.0058x + 0.0832	x=(y-0.0832)/0.0058
													dilution factor
											sample dilution steps 5 min incubation		5
											50 uL popc plus 50 uL buffer plus 5 uL Sample (0.5 uM)		0.047619	0.047619
											90 uL sample plus 30 uL Tris		0.75	0.0357143
											10 uL sample plus 65 uL water plus 75 uL regent		0.0666667	0.00238095
											per min		0.00047619	0.0119048
											per uM enzyme			0.00595238
