# Supplementary material for: The TFAMoplex—Conversion of the Mitochondrial Transcription Factor A into a DNA Transfection Agent
Source: Adv Sci (Weinh). 2022 Jan 17;9(8):2104987. doi: 10.1002/advs.202104987 (PMC8922101; doi:10.1002/advs.202104987)
Supplement: Supplementary file 3 — Supporting Information [file ADVS-9-2104987-s005.xlsx]

## Sheet: Sheet1
				PLC activity test
				Figure 2b
													Averages		Normalization		Sample dilution factor		substract buffer control
												Factor			0.353211	0.284689	0.0666667		3.65974	4.66472
				experiment 1
				<>	7	8	9	10	11	12			w/ CIP	w/o CIP	w/ CIP	w/o CIP	w/ CIP	w/o CIP	w/ CIP	w/o CIP
				B	0.3589	0.3234	0.3539	0.2957	0.292	0.2753		10 uM PO4	0.3454	0.287667	0.977886	1.01046	14.661	15.1493	11.0012	10.4846
				C	0.1186	0.1086	0.1288	0.1001	0.1096	0.1116		1 uM PO4	0.118667	0.1071	0.335965	0.3762	5.03946	5.64297	1.37972	0.978272
				D	0.0843	0.083	0.0846	0.0878	0.085	0.0862		Buffer	0.0839667	0.0863333	0.237724	0.303255	3.56584	4.5488	-0.0939	-0.115899
				E	0.0885	0.0898	0.0893	0.0843	0.0829	0.0847		MBP-PLC-TFAM	0.0892	0.0839667	0.25254	0.294942	3.78809	4.4241	0.128346	-0.240596
				F	0.1779	0.2085	0.1811	0.0845	0.0845	0.0843		PLC-cysTFAM	0.189167	0.0844333	0.535563	0.296581	8.0334	4.44869	4.37366	-0.216008
				G	0.0851	0.0862	0.0845	0.0853	0.0843	0.0834		deadPLC-TFAM	0.0852667	0.0843333	0.241404	0.29623	3.62105	4.44342	-0.0386924	-0.221277
				H	0.1921	0.1749	0.1979	0.0865	0.0861	0.0858		PLC-TFAM	0.1883	0.0861333	0.533109	0.302552	7.9966	4.53826	4.33686	-0.126437
				experiment 2
				<>	7	8	9	10	11	12			w/ CIP	w/o CIP	w/ CIP	w/o CIP	w/ CIP	w/o CIP	w/ CIP	w/o CIP
				B	0.3555	0.3527	0.3451	0.2958	0.2823	0.2717		10 uM PO4	0.3511	0.283267	0.994023	0.995004	14.9103	14.925	11.2505	10.2603
				C	0.1131	0.1138	0.1144	0.1135	0.1135	0.112		1 uM PO4	0.113767	0.113	0.322093	0.396924	4.83137	5.95384	1.17163	1.28914
				D	0.0859	0.0881	0.088	0.0885	0.0898	0.0887		Buffer	0.0873333	0.089	0.247255	0.312622	3.70881	4.6893	0.0490734	0.0246042
				E	0.0961	0.0956	0.0958	0.0874	0.088	0.0897		MBP-PLC-TFAM	0.0958333	0.0883667	0.27132	0.310397	4.06978	4.65593	0.410046	-0.00876547
				F	0.1954	0.2133	0.1952	0.0904	0.0924	0.095		PLC-cysTFAM	0.2013	0.0926	0.569914	0.325267	8.54867	4.87898	4.88893	0.214284
				G	0.0911	0.0872	0.0867	0.0876	0.0885	0.0888		deadPLC-TFAM	0.0883333	0.0883	0.250087	0.310163	3.75128	4.65242	0.0915407	-0.012278
				H	0.2164	0.2024	0.1884	0.0873	0.0865	0.0865		PLC-TFAM	0.2024	0.0867667	0.573029	0.304777	8.59539	4.57163	4.93565	-0.0930676
				experiment 3
				<>	7	8	9	10	11	12			w/ CIP	w/o CIP	w/ CIP	w/o CIP	w/ CIP	w/o CIP	w/ CIP	w/o CIP
				B	0.3451	0.3686	0.3757	0.2924	0.2781	0.2789		10 uM PO4	0.363133	0.283133	1.02809	0.994536	15.4213	14.918	11.7616	10.2533
				C	0.121	0.1213	0.1234	0.1169	0.1181	0.118		1 uM PO4	0.1219	0.117667	0.345119	0.413317	5.17677	6.19972	1.51703	1.53502
				D	0.0872	0.0874	0.0871	0.0896	0.0915	0.0897		Buffer	0.0872333	0.0902667	0.246972	0.317071	3.70457	4.75604	0.0448266	0.0913433
				E	0.0983	0.0975	0.0951	0.087	0.0888	0.0888		MBP-PLC-TFAM	0.0969667	0.0882	0.274529	0.309812	4.11791	4.64715	0.458175	-0.017547
				F	0.1938	0.2098	0.2075	0.0959	0.0965	0.0965		PLC-cysTFAM	0.2037	0.0963	0.576709	0.338264	8.65059	5.07393	4.99085	0.409233
				G	0.0887	0.09	0.0889	0.0897	0.0903	0.0896		deadPLC-TFAM	0.0892	0.0898667	0.25254	0.315666	3.78809	4.73497	0.128346	0.0702678
				H	0.1939	0.1979	0.2045	0.0968	0.097	0.0942		PLC-TFAM	0.198767	0.096	0.562742	0.33721	8.44109	5.05813	4.78135	0.393426
												Final results in figure 2b
													exp1	exp2	exp3
												MBP-PLC-TFAM	0.128346	0.410046	0.458175
												PLC-TFAM	4.33686	4.93565	4.78135
												deadPLC-TFAM	-0.0386924	0.0915407	0.128346
												PLC-cysTFAM	4.37366	4.88893	4.99085	not included in figure
