# Supplementary material for: The TFAMoplex—Conversion of the Mitochondrial Transcription Factor A into a DNA Transfection Agent
Source: Adv Sci (Weinh). 2022 Jan 17;9(8):2104987. doi: 10.1002/advs.202104987 (PMC8922101; doi:10.1002/advs.202104987)
Supplement: Supplementary file 4 — Supporting Information [file ADVS-9-2104987-s007.xlsx]

## Sheet: Sheet1
		Figure 3d
		Experiment 1	untreated	DNA only	10 ng/mL	50 ng/mL	100 ng/mL	200 ng/mL	333 ng/mL	1000 ng/mL	protein only	H202 10 mM	DMEM	raw data
		<>	1	2	3	4	5	6	7	8	9	10	11
		A	0.8743	0.9573	0.9459	0.9555	0.8842	0.8991	1.0227	0.8019	0.9042	0.3126	0.2695
		B	0.979	1.0019	0.9467	0.9849	0.8983	0.8071	0.9322	0.7355	0.8002	0.3123	0.2794
		C	0.9606	0.9235	0.8729	0.8975	0.8393	0.8903	0.9368	0.7018	0.6989	0.3036	0.2973
		Experiment 2	untreated	DNA only	10 ng/mL	50 ng/mL	100 ng/mL	200 ng/mL	333 ng/mL	1000 ng/mL	protein only	H202 10 mM	DMEM
		<>	1	2	3	4	5	6	7	8	9	10	11
		A	0.9932	0.9412	1.112	1.0092	0.9532	0.9463	0.9536	0.7927	0.9587	0.2651	0.2501
		B	0.9257	0.9315	1.004	0.9624	0.951	0.8963	0.8486	0.7774	0.7795	0.2795	0.2669
		C	0.857	0.9353	0.9553	0.8876	0.9889	0.8923	0.8365	0.8129	0.8006	0.2818	0.2801
		Experiment 3	untreated	DNA only	10 ng/mL	50 ng/mL	100 ng/mL	200 ng/mL	333 ng/mL	1000 ng/mL	protein only	H202 10 mM	DMEM
		<>	1	2	3	4	5	6	7	8	9	10	11
		A	0.868	0.9025	0.9562	0.9182	0.9092	0.9408	0.9071	0.631	0.655	0.2504	0.2411
		B	0.8509	0.9203	0.93	0.7938	0.8884	0.9201	0.887	0.732	0.8399	0.2573	0.2498
		C	0.8179	0.9074	0.8832	0.8931	0.8689	0.865	0.8386	0.7592	0.7761	0.266	0.2617
		Averages	untreated	DNA only	10 ng/mL	50	100	200	333	1000	protein only	H202 10 mM	DMEM	Calculations
		exp1	0.937967	0.9609	0.921833	0.945967	0.873933	0.8655	0.9639	0.7464	0.8011	0.3095	0.282067
		exp2	0.9253	0.936	1.02377	0.953067	0.964367	0.911633	0.879567	0.794333	0.846267	0.275467	0.2657
		exp3	0.8456	0.910067	0.923133	0.868367	0.888833	0.908633	0.877567	0.7074	0.757	0.2579	0.250867
		Normalization factor	0.902956
		Graph data
		normalized	untreated	DNA only	10 ng/mL	50	100	200	333	1000	protein only	H202 10 mM	DMEM
		exp1	1.03877	1.06417	1.02091	1.04763	0.967858	0.958518	1.06749	0.826618	0.887197	0.342763	0.312381
		exp2	1.02475	1.0366	1.13379	1.0555	1.06801	1.00961	0.974097	0.879703	0.937218	0.305072	0.294256
		exp3	0.93648	1.00787	1.02235	0.961693	0.98436	1.00629	0.971882	0.783427	0.838358	0.285617	0.277828
