# Supplementary material for: The TFAMoplex—Conversion of the Mitochondrial Transcription Factor A into a DNA Transfection Agent
Source: Adv Sci (Weinh). 2022 Jan 17;9(8):2104987. doi: 10.1002/advs.202104987 (PMC8922101; doi:10.1002/advs.202104987)
Supplement: Supplementary file 5 — Supporting Information [file ADVS-9-2104987-s004.xlsx]

## Sheet: Sheet1
		Raw data - exp 1	untreated	dna	proteins	10 ng/mL	50 ng/mL	100 ng/mL	200 ng/mL	300 ng/mL	H2O2 10 mM
		<>	1	2	3	5	6	7	8	9	11
		C	0.4266	0.4504	0.4151	0.4183	0.4617	0.4228	0.3968	0.3661	0.157
		D	0.441	0.4986	0.4776	0.5122	0.5141	0.5011	0.5021	0.4354	0.1546
		E	0.4838	0.4683	0.4849	0.4879	0.4894	0.477	0.492	0.4751	0.157
		Normalization factor	0.450467
		Raw data - exp 2	untreated	dna	proteins	10 ng/mL	50 ng/mL	100 ng/mL	200 ng/mL	300 ng/mL	H2O2 10 mM
		<>	1	2	3	5	6	7	8	9	9
		A	1.5833	1.6659	1.4864	1.4932	1.7104	1.5144	1.4544	1.4009	0.291
		B	1.4054	1.4905	1.5192	1.49	1.5432	1.4872	1.4776	1.43895	0.3102
		C	1.4241	1.3387	1.4402	1.5019	1.5006	1.4688	1.4426	1.3811	0.3107
		Normalization factor	1.47093
		Raw data - exp 3	untreated	dna	proteins	10 ng/mL	50 ng/mL	100 ng/mL	200 ng/mL	300 ng/mL	H2O2 10 mM
		<>	1	2	3	5	6	7	8	9	9
		A	1.1144	1.1747	1.0675	1.0637	1.2287	1.1022	1.0503	1.0333	0.2809
		B	1.0201	1.0542	1.12	1.0991	1.1387	1.0918	1.11	1.0384	0.2962
		C	1.0481	0.9838	1.0594	1.1076	1.0828	1.0598	1.0869	1.0128	0.2906
		Normalization factor	1.06087
		normalize	untreated	dna	proteins	10 ng/mL	50 ng/mL	100 ng/mL	200 ng/mL	300 ng/mL	H2O2 10 mM
			0.947018	0.999852	0.921489	0.928593	1.02494	0.938582	0.880864	0.812713	0.348527
			0.978985	1.10685	1.06023	1.13704	1.14126	1.1124	1.11462	0.966553	0.3432
			1.074	1.03959	1.07644	1.0831	1.08643	1.0589	1.0922	1.05468	0.348527
		normalize	untreated	dna	proteins	10 ng/mL	50 ng/mL	100 ng/mL	200 ng/mL	300 ng/mL	H2O2 10 mM
			1.07639	1.13255	1.01051	1.01514	1.1628	1.02955	0.98876	0.952388	0.197834
			0.955448	1.0133	1.03281	1.01296	1.04913	1.01106	1.00453	0.978259	0.210887
			0.968161	0.910102	0.979106	1.02105	1.02017	0.99855	0.980738	0.938928	0.211226
		normalize	untreated	dna	proteins	10 ng/mL	50 ng/mL	100 ng/mL	200 ng/mL	300 ng/mL	H2O2 10 mM
			1.05046	1.1073	1.00625	1.00267	1.1582	1.03896	0.99004	0.974015	0.264784
			0.961572	0.993716	1.05574	1.03604	1.07337	1.02916	1.04631	0.978822	0.279206
			0.987966	0.927355	0.998617	1.04405	1.02067	0.998995	1.02454	0.954691	0.273927
		Averages	untreated	dna	proteins	10 ng/mL	50 ng/mL	100 ng/mL	200 ng/mL	300 ng/mL	H2O2 10 mM
		exp1	1	1.04876	1.01939	1.04958	1.08421	1.03663	1.02923	0.94465	0.346752
		exp2	1	1.01865	1.00748	1.01638	1.07737	1.01305	0.991343	0.956525	0.206649
		exp3	1	1.00946	1.0202	1.02759	1.08408	1.02237	1.0203	0.969176	0.272639
