# Supplementary material for: The TFAMoplex—Conversion of the Mitochondrial Transcription Factor A into a DNA Transfection Agent
Source: Adv Sci (Weinh). 2022 Jan 17;9(8):2104987. doi: 10.1002/advs.202104987 (PMC8922101; doi:10.1002/advs.202104987)
Supplement: Supplementary file 6 — Supporting Information [file ADVS-9-2104987-s003.xlsx]

## Sheet: Figure 2g
	Figure 2g
			Experiment 1					Experiment 2					Experiment 3					Experiment 4					Experiment 5					Experiment 6					Experiment 7
	Legend:			PLC-TFAM (uM)	GFP positive cells (%)	GFP intensity (a.u.)			PLC-TFAM (uM)	GFP positive cells (%)	GFP intensity (a.u.)			PLC-TFAM (uM)	GFP positive cells (%)	GFP intensity (a.u.)			PLC-TFAM (uM)	GFP positive cells (%)	GFP intensity (a.u.)			PLC-TFAM (uM)	GFP positive cells (%)	GFP intensity (a.u.)			PLC-TFAM (uM)	GFP positive cells (%)	GFP intensity (a.u.)			PLC-TFAM (uM)	GFP positive cells (%)	GFP intensity (a.u.)
	P1: live cells			0	0.906667	6340			0	0.863333	6064			0	0.97	7781.33			0	0.89	6684.33			2 (w/o Bafilomycin)	3.29667	102552			2 (w/o Bafilomycin)	6.21667	193817			2 (w/o Bafilomycin)	5.25333	175418
	P2: Single cells			0.5	0.673333	5700.33			0.25	0.796667	5809			0.25	0.993333	6774.67			0.25	0.896667	6768			2 (w/ bafilomycin)	1.42	29830.3			2 (w/ bafilomycin)	1.81667	43748			2 (w/ bafilomycin)	2.27333	75163
	FL1-A: FITC fluorescence (a.u.)			1	0.643333	5828			0.5	0.526667	5694			0.5	0.883333	7027.67			0.5	0.673333	6793.33
	n/a: GFP positive cells (%)			1.5	1.79	68912			1	3.96333	174892			1	3.04	109846			1	1.45333	33971.3
				2	8.40333	362321			2	7.77333	399698			2	6.85667	297261			2	3.65333	120491
				5	23.5	1130000			5	13.7333	665667			5	19.0333	960000			5	14.9333	728333
				5 uM TFAM	0.96	6419.33			5 uM TFAM	0.623333	5758.33			5 uM TFAM	0.866667	6610.33			5 uM TFAM	0.813333	6523.67
				deadPLC-TFAM	1.02333	4496			deadPLC-TFAM	1.20667	4616.33			deadPLC-TFAM	1.01	6266.33			deadPLC-TFAM	1.54667	4899.67
			Depth	Name	Statistic	#Cells		Depth	Name	Statistic	#Cells		Depth	Name	Statistic	#Cells		Depth	Name	Statistic	#Cells		Depth	Name	Statistic	#Cells		Depth	Name	Statistic	#Cells		Depth	Name	Statistic	#Cells
				01-Well-A1.fcs		10000			01-Well-A1.fcs		10000			01-Well-E7.fcs		10000			01-Well-A1.fcs		10000			01-Well-C1.fcs		10000			01-Well-E1.fcs		10000			01-Well-G1.fcs		10000
			>	01-Well-A1.fcs/P1	56	5604		>	01-Well-A1.fcs/P1	70.5	7050		>	01-Well-E7.fcs/P1	71.8	7182		>	01-Well-A1.fcs/P1	68.7	6867		>	01-Well-C1.fcs/P1	56.4	5636		>	01-Well-E1.fcs/P1	50	5003		>	01-Well-G1.fcs/P1	52.3	5229
			> >	01-Well-A1.fcs/P1/P2	80.3	4501		> >	01-Well-A1.fcs/P1/P2	83.5	5885		> >	01-Well-E7.fcs/P1/P2	75.1	5396		> >	01-Well-A1.fcs/P1/P2	84.2	5779		> >	01-Well-C1.fcs/P1/P2	92.1	5190		> >	01-Well-E1.fcs/P1/P2	90.5	4528		> >	01-Well-G1.fcs/P1/P2	93.8	4906
			> > >	Mean : FL1-A = 5738.451660156	5738			> > >	Mean : FL1-A = 5836.762695313	5837			> > >	Mean : FL1-A = 6523.6640625	6524			> > >	Mean : FL1-A = 6948.974609375	6949			> > >	Mean : FL1-A = 131882.905960083	131883			> > >	Mean : FL1-A = 201002.3593902588	201002			> > >	Mean : FL1-A = 227452.30197906494	227452
			> > >	n/a	1.07	48		> > >	n/a	1	59		> > >	n/a	1	54		> > >	n/a	1.02	59		> > >	n/a	4.55	236		> > >	n/a	7.29	330		> > >	n/a	6.28	308
				01-Well-A2.fcs		10000			01-Well-A2.fcs		10000			01-Well-E8.fcs		10000			01-Well-A2.fcs		10000			01-Well-C2.fcs		10000			01-Well-E2.fcs		10000			01-Well-G2.fcs		10000
			>	01-Well-A2.fcs/P1	70.2	7024		>	01-Well-A2.fcs/P1	71.1	7108		>	01-Well-E8.fcs/P1	71.9	7189		>	01-Well-A2.fcs/P1	70.3	7032		>	01-Well-C2.fcs/P1	55.6	5559		>	01-Well-E2.fcs/P1	54.4	5445		>	01-Well-G2.fcs/P1	53.1	5315
			> >	01-Well-A2.fcs/P1/P2	80.9	5682		> >	01-Well-A2.fcs/P1/P2	84.5	6005		> >	01-Well-E8.fcs/P1/P2	76	5464		> >	01-Well-A2.fcs/P1/P2	83.7	5885		> >	01-Well-C2.fcs/P1/P2	92.2	5123		> >	01-Well-E2.fcs/P1/P2	91.2	4964		> >	01-Well-G2.fcs/P1/P2	93.3	4957
			> > >	Mean : FL1-A = 5682.095703125	5682			> > >	Mean : FL1-A = 5807.795410156	5808			> > >	Mean : FL1-A = 6798.309570313	6798			> > >	Mean : FL1-A = 6829.192382813	6829			> > >	Mean : FL1-A = 80522.5390625	80523			> > >	Mean : FL1-A = 192776.1173248291	192776			> > >	Mean : FL1-A = 159788.5036468506	159789
			> > >	n/a	0.6	34		> > >	n/a	0.97	58		> > >	n/a	1.19	65		> > >	n/a	0.85	50		> > >	n/a	2.46	126		> > >	n/a	5.86	291		> > >	n/a	5.33	264
				01-Well-A3.fcs		10000			01-Well-A3.fcs		10000			01-Well-E9.fcs		10000			01-Well-A3.fcs		10000			01-Well-C3.fcs		10000			01-Well-E3.fcs		10000			01-Well-G3.fcs		10000
			>	01-Well-A3.fcs/P1	71.1	7106		>	01-Well-A3.fcs/P1	77.3	7730		>	01-Well-E9.fcs/P1	74	7397		>	01-Well-A3.fcs/P1	69.8	6982		>	01-Well-C3.fcs/P1	58.5	5849		>	01-Well-E3.fcs/P1	57.1	5714		>	01-Well-G3.fcs/P1	51.9	5191
			> >	01-Well-A3.fcs/P1/P2	81.6	5800		> >	01-Well-A3.fcs/P1/P2	83.5	6457		> >	01-Well-E9.fcs/P1/P2	76.5	5658		> >	01-Well-A3.fcs/P1/P2	83.9	5859		> >	01-Well-C3.fcs/P1/P2	92.1	5385		> >	01-Well-E3.fcs/P1/P2	90.7	5183		> >	01-Well-G3.fcs/P1/P2	93.3	4841
			> > >	Mean : FL1-A = 6183.341308594	6183			> > >	Mean : FL1-A = 5922.19921875	5922			> > >	Mean : FL1-A = 6919.670410156	6920			> > >	Mean : FL1-A = 6490.108886719	6490			> > >	Mean : FL1-A = 95250.703125	95251			> > >	Mean : FL1-A = 187672.31941223145	187672			> > >	Mean : FL1-A = 139014.3756866455	139014
			> > >	n/a	0.83	48		> > >	n/a	0.73	47		> > >	n/a	0.85	48		> > >	n/a	0.61	36		> > >	n/a	2.88	155		> > >	n/a	5.5	285		> > >	n/a	4.15	201
				01-Well-A4.fcs		10000			01-Well-A4.fcs		10000			01-Well-E10.fcs		10000			01-Well-A4.fcs		10000			01-Well-D1.fcs		10000			01-Well-F1.fcs		10000			01-Well-H1.fcs		10000
			>	01-Well-A4.fcs/P1	67.4	6743		>	01-Well-A4.fcs/P1	75	7498		>	01-Well-E10.fcs/P1	72.2	7215		>	01-Well-A4.fcs/P1	67.7	6773		>	01-Well-D1.fcs/P1	50.1	5009		>	01-Well-F1.fcs/P1	53.5	5351		>	01-Well-H1.fcs/P1	45.1	4505
			> >	01-Well-A4.fcs/P1/P2	82.3	5552		> >	01-Well-A4.fcs/P1/P2	83.7	6274		> >	01-Well-E10.fcs/P1/P2	75.3	5430		> >	01-Well-A4.fcs/P1/P2	85.1	5763		> >	01-Well-D1.fcs/P1/P2	90.5	4533		> >	01-Well-F1.fcs/P1/P2	88.5	4735		> >	01-Well-H1.fcs/P1/P2	92	4144
			> > >	Mean : FL1-A = 86251.53125	86252			> > >	Mean : FL1-A = 164415.19260406494	164415			> > >	Mean : FL1-A = 127494.9312210083	127495			> > >	Mean : FL1-A = 18930.68359375	18931			> > >	Mean : FL1-A = 40365.38671875	40365			> > >	Mean : FL1-A = 63413.16796875	63413			> > >	Mean : FL1-A = 104753.02934646606	104753
			> > >	n/a	2.04	113		> > >	n/a	3.68	231		> > >	n/a	3.83	208		> > >	n/a	1.47	85		> > >	n/a	1.43	65		> > >	n/a	1.92	91		> > >	n/a	2.8	116
				01-Well-A5.fcs		10000			01-Well-A5.fcs		10000			01-Well-E11.fcs		10000			01-Well-A5.fcs		10000			01-Well-D2.fcs		10000			01-Well-F2.fcs		10000			01-Well-H2.fcs		10000
			>	01-Well-A5.fcs/P1	68.8	6883		>	01-Well-A5.fcs/P1	70.2	7018		>	01-Well-E11.fcs/P1	70.9	7087		>	01-Well-A5.fcs/P1	64.3	6430		>	01-Well-D2.fcs/P1	49.1	4909		>	01-Well-F2.fcs/P1	51.7	5175		>	01-Well-H2.fcs/P1	49	4898
			> >	01-Well-A5.fcs/P1/P2	81.4	5605		> >	01-Well-A5.fcs/P1/P2	82.2	5767		> >	01-Well-E11.fcs/P1/P2	73.9	5235		> >	01-Well-A5.fcs/P1/P2	83	5335		> >	01-Well-D2.fcs/P1/P2	90.2	4428		> >	01-Well-F2.fcs/P1/P2	88.5	4580		> >	01-Well-H2.fcs/P1/P2	92.2	4515
			> > >	Mean : FL1-A = 411660.14671325684	412000			> > >	Mean : FL1-A = 386815.7196044922	386816			> > >	Mean : FL1-A = 409598.39820861816	410000			> > >	Mean : FL1-A = 105875.9093284607	105876			> > >	Mean : FL1-A = 27475.283203125	27475			> > >	Mean : FL1-A = 44976.7265625	44977			> > >	Mean : FL1-A = 59870.72265625	59871
			> > >	n/a	8.55	479		> > >	n/a	7.4	427		> > >	n/a	8.84	463		> > >	n/a	3.51	187		> > >	n/a	1.76	78		> > >	n/a	2.12	97		> > >	n/a	2.17	98
				01-Well-A6.fcs		10000			01-Well-A6.fcs		10000			01-Well-E12.fcs		10000			01-Well-A6.fcs		10000			01-Well-D3.fcs		10000			01-Well-F3.fcs		10000			01-Well-H3.fcs		10000
			>	01-Well-A6.fcs/P1	59.6	5960		>	01-Well-A6.fcs/P1	66.4	6637		>	01-Well-E12.fcs/P1	66.9	6689		>	01-Well-A6.fcs/P1	63.3	6330		>	01-Well-D3.fcs/P1	49.5	4952		>	01-Well-F3.fcs/P1	54	5398		>	01-Well-H3.fcs/P1	47.7	4769
			> >	01-Well-A6.fcs/P1/P2	75.8	4515		> >	01-Well-A6.fcs/P1/P2	81.9	5439		> >	01-Well-E12.fcs/P1/P2	70.7	4728		> >	01-Well-A6.fcs/P1/P2	80.9	5122		> >	01-Well-D3.fcs/P1/P2	92.6	4587		> >	01-Well-F3.fcs/P1/P2	89.5	4833		> >	01-Well-H3.fcs/P1/P2	93.2	4444
			> > >	Mean : FL1-A = 1125317.2159194946	1130000			> > >	Mean : FL1-A = 636652.0404815674	637000			> > >	Mean : FL1-A = 953451.3473510742	953000			> > >	Mean : FL1-A = 825385.6658935547	825000			> > >	Mean : FL1-A = 21650.99609375	21651			> > >	Mean : FL1-A = 22853.537109375	22854			> > >	Mean : FL1-A = 60865.4765625	60865
			> > >	n/a	23.6	1065		> > >	n/a	14	759		> > >	n/a	18.4	872		> > >	n/a	16.6	851		> > >	n/a	1.07	49		> > >	n/a	1.41	68		> > >	n/a	1.85	82
				01-Well-B1.fcs		10000			01-Well-B1.fcs		10000			01-Well-F7.fcs		10000			01-Well-B1.fcs		10000
			>	01-Well-B1.fcs/P1	66.3	6631		>	01-Well-B1.fcs/P1	74.8	7477		>	01-Well-F7.fcs/P1	70	6999		>	01-Well-B1.fcs/P1	64.5	6452
			> >	01-Well-B1.fcs/P1/P2	80.1	5312		> >	01-Well-B1.fcs/P1/P2	82.6	6174		> >	01-Well-F7.fcs/P1/P2	77.4	5416		> >	01-Well-B1.fcs/P1/P2	82.5	5325
			> > >	Mean : FL1-A = 6293.280761719	6293			> > >	Mean : FL1-A = 5761.545898438	5762			> > >	Mean : FL1-A = 6553.119140625	6553			> > >	Mean : FL1-A = 6716.579101563	6717
			> > >	n/a	0.81	43		> > >	n/a	0.87	54		> > >	n/a	0.83	45		> > >	n/a	0.94	50
				01-Well-B2.fcs		10000			01-Well-B2.fcs		10000			01-Well-F8.fcs		10000			01-Well-B2.fcs		10000
			>	01-Well-B2.fcs/P1	68.5	6845		>	01-Well-B2.fcs/P1	61.2	6118		>	01-Well-F8.fcs/P1	70.9	7089		>	01-Well-B2.fcs/P1	63.3	6333
			> >	01-Well-B2.fcs/P1/P2	81.5	5580		> >	01-Well-B2.fcs/P1/P2	84.5	5168		> >	01-Well-F8.fcs/P1/P2	75.8	5370		> >	01-Well-B2.fcs/P1/P2	83.8	5310
			> > >	Mean : FL1-A = 5577.745605469	5578			> > >	Mean : FL1-A = 6015.365722656	6015			> > >	Mean : FL1-A = 6826.84765625	6827			> > >	Mean : FL1-A = 6760.371582031	6760
			> > >	n/a	0.73	41		> > >	n/a	1.01	52		> > >	n/a	0.8	43		> > >	n/a	1.11	59
				01-Well-B3.fcs		10000			01-Well-B3.fcs		10000			01-Well-F9.fcs		10000			01-Well-B3.fcs		10000
			>	01-Well-B3.fcs/P1	70.8	7078		>	01-Well-B3.fcs/P1	76.5	7647		>	01-Well-F9.fcs/P1	69.6	6964		>	01-Well-B3.fcs/P1	63.7	6369
			> >	01-Well-B3.fcs/P1/P2	82.8	5862		> >	01-Well-B3.fcs/P1/P2	86	6576		> >	01-Well-F9.fcs/P1/P2	77.8	5417		> >	01-Well-B3.fcs/P1/P2	84.6	5390
			> > >	Mean : FL1-A = 5530.961914063	5531			> > >	Mean : FL1-A = 5477.494628906	5477			> > >	Mean : FL1-A = 6756.191894531	6756			> > >	Mean : FL1-A = 6656.161621094	6656
			> > >	n/a	0.61	36		> > >	n/a	0.44	29		> > >	n/a	0.68	37		> > >	n/a	0.58	31
				01-Well-B4.fcs		10000			01-Well-B4.fcs		10000			01-Well-F10.fcs		10000			01-Well-B4.fcs		10000
			>	01-Well-B4.fcs/P1	68.2	6815		>	01-Well-B4.fcs/P1	70.4	7042		>	01-Well-F10.fcs/P1	68.7	6872		>	01-Well-B4.fcs/P1	66.5	6650
			> >	01-Well-B4.fcs/P1/P2	82.1	5598		> >	01-Well-B4.fcs/P1/P2	81.9	5766		> >	01-Well-F10.fcs/P1/P2	74.1	5090		> >	01-Well-B4.fcs/P1/P2	85.8	5709
			> > >	Mean : FL1-A = 72948.6171875	72949			> > >	Mean : FL1-A = 193879.59480285645	193880			> > >	Mean : FL1-A = 120380.92613220215	120381			> > >	Mean : FL1-A = 49551.2421875	49551
			> > >	n/a	1.79	100		> > >	n/a	4.58	264		> > >	n/a	2.55	130		> > >	n/a	1.49	85
				01-Well-B5.fcs		10000			01-Well-B5.fcs		10000			01-Well-F11.fcs		10000			01-Well-B5.fcs		10000
			>	01-Well-B5.fcs/P1	61.9	6194		>	01-Well-B5.fcs/P1	69.9	6990		>	01-Well-F11.fcs/P1	68.5	6850		>	01-Well-B5.fcs/P1	61.1	6105
			> >	01-Well-B5.fcs/P1/P2	81.7	5063		> >	01-Well-B5.fcs/P1/P2	83	5805		> >	01-Well-F11.fcs/P1/P2	73.4	5029		> >	01-Well-B5.fcs/P1/P2	82.8	5052
			> > >	Mean : FL1-A = 383775.59661865234	383776			> > >	Mean : FL1-A = 455538.32054138184	456000			> > >	Mean : FL1-A = 223786.85474395752	223787			> > >	Mean : FL1-A = 127413.60664367676	127414
			> > >	n/a	9.48	480		> > >	n/a	8.08	469		> > >	n/a	5.35	269		> > >	n/a	4	202
				01-Well-B6.fcs		10000			01-Well-B6.fcs		10000			01-Well-F12.fcs		10000			01-Well-B6.fcs		10000
			>	01-Well-B6.fcs/P1	52.4	5242		>	01-Well-B6.fcs/P1	63.7	6375		>	01-Well-F12.fcs/P1	60.6	6057		>	01-Well-B6.fcs/P1	55.8	5580
			> >	01-Well-B6.fcs/P1/P2	77.2	4045		> >	01-Well-B6.fcs/P1/P2	81.3	5183		> >	01-Well-F12.fcs/P1/P2	72.2	4372		> >	01-Well-B6.fcs/P1/P2	79.5	4436
			> > >	Mean : FL1-A = 1186541.6717529297	1190000			> > >	Mean : FL1-A = 684592.5807952881	685000			> > >	Mean : FL1-A = 930848.4077453613	931000			> > >	Mean : FL1-A = 752403.3069610596	752000
			> > >	n/a	25.3	1025		> > >	n/a	14.2	734		> > >	n/a	18.5	808		> > >	n/a	15.6	692
				01-Well-C1.fcs		10000			01-Well-C1.fcs		10000			01-Well-G7.fcs		10000			01-Well-C1.fcs		10000
			>	01-Well-C1.fcs/P1	66.9	6692		>	01-Well-C1.fcs/P1	72.2	7221		>	01-Well-G7.fcs/P1	65.2	6519		>	01-Well-C1.fcs/P1	67.5	6753
			> >	01-Well-C1.fcs/P1/P2	81.4	5447		> >	01-Well-C1.fcs/P1/P2	85	6141		> >	01-Well-G7.fcs/P1/P2	77.8	5073		> >	01-Well-C1.fcs/P1/P2	85.8	5792
			> > >	Mean : FL1-A = 6989.0546875	6989			> > >	Mean : FL1-A = 6593.406738281	6593			> > >	Mean : FL1-A = 10267.298828125	10267			> > >	Mean : FL1-A = 6386.921875	6387
			> > >	n/a	0.84	46		> > >	n/a	0.72	44		> > >	n/a	1.08	55		> > >	n/a	0.71	41
				01-Well-C2.fcs		10000			01-Well-C2.fcs		10000			01-Well-G8.fcs		10000			01-Well-C2.fcs		10000
			>	01-Well-C2.fcs/P1	67.5	6750		>	01-Well-C2.fcs/P1	74.9	7491		>	01-Well-G8.fcs/P1	69	6896		>	01-Well-C2.fcs/P1	62.5	6245
			> >	01-Well-C2.fcs/P1/P2	81.5	5499		> >	01-Well-C2.fcs/P1/P2	84.6	6337		> >	01-Well-G8.fcs/P1/P2	78	5379		> >	01-Well-C2.fcs/P1/P2	82.9	5178
			> > >	Mean : FL1-A = 5840.870117188	5841			> > >	Mean : FL1-A = 5603.741699219	5604			> > >	Mean : FL1-A = 6699.4296875	6699			> > >	Mean : FL1-A = 6714.970214844	6715
			> > >	n/a	0.69	38		> > >	n/a	0.41	26		> > >	n/a	0.99	53		> > >	n/a	0.73	38
				01-Well-C3.fcs		10000			01-Well-C3.fcs		10000			01-Well-G9.fcs		10000			01-Well-C3.fcs		10000
			>	01-Well-C3.fcs/P1	66	6603		>	01-Well-C3.fcs/P1	72.1	7212		>	01-Well-G9.fcs/P1	69.2	6920		>	01-Well-C3.fcs/P1	63.7	6369
			> >	01-Well-C3.fcs/P1/P2	82.7	5463		> >	01-Well-C3.fcs/P1/P2	84.3	6082		> >	01-Well-G9.fcs/P1/P2	76.1	5267		> >	01-Well-C3.fcs/P1/P2	83.6	5325
			> > >	Mean : FL1-A = 5769.600097656	5770			> > >	Mean : FL1-A = 5683.224609375	5683			> > >	Mean : FL1-A = 7407.041015625	7407			> > >	Mean : FL1-A = 7234.23046875	7234
			> > >	n/a	0.49	27		> > >	n/a	0.41	25		> > >	n/a	1.12	59		> > >	n/a	0.83	44
				01-Well-C4.fcs		10000			01-Well-C4.fcs		10000			01-Well-G10.fcs		10000			01-Well-C4.fcs		10000
			>	01-Well-C4.fcs/P1	61.8	6177		>	01-Well-C4.fcs/P1	71	7098		>	01-Well-G10.fcs/P1	68.8	6878		>	01-Well-C4.fcs/P1	64.7	6471
			> >	01-Well-C4.fcs/P1/P2	83.1	5135		> >	01-Well-C4.fcs/P1/P2	85	6031		> >	01-Well-G10.fcs/P1/P2	75.4	5186		> >	01-Well-C4.fcs/P1/P2	83	5370
			> > >	Mean : FL1-A = 47535.1796875	47535			> > >	Mean : FL1-A = 166381.09683990479	166381			> > >	Mean : FL1-A = 81661.4921875	81661			> > >	Mean : FL1-A = 33431.9921875	33432
			> > >	n/a	1.54	79		> > >	n/a	3.63	219		> > >	n/a	2.74	142		> > >	n/a	1.4	75
				01-Well-C5.fcs		10000			01-Well-C5.fcs		10000			01-Well-G11.fcs		10000			01-Well-C5.fcs		10000
			>	01-Well-C5.fcs/P1	60.6	6056		>	01-Well-C5.fcs/P1	67	6704		>	01-Well-G11.fcs/P1	67	6695		>	01-Well-C5.fcs/P1	63.1	6312
			> >	01-Well-C5.fcs/P1/P2	82.3	4987		> >	01-Well-C5.fcs/P1/P2	83.5	5597		> >	01-Well-G11.fcs/P1/P2	72.6	4860		> >	01-Well-C5.fcs/P1/P2	83.7	5283
			> > >	Mean : FL1-A = 291186.8095397949	291187			> > >	Mean : FL1-A = 356277.871131897	356278			> > >	Mean : FL1-A = 257995.77236175537	257996			> > >	Mean : FL1-A = 128181.94580078125	128182
			> > >	n/a	7.18	358		> > >	n/a	7.84	439		> > >	n/a	6.38	310		> > >	n/a	3.45	182
				01-Well-C6.fcs		10000			01-Well-C6.fcs		10000			01-Well-G12.fcs		10000			01-Well-C6.fcs		10000
			>	01-Well-C6.fcs/P1	56.1	5614		>	01-Well-C6.fcs/P1	64.5	6448		>	01-Well-G12.fcs/P1	62.8	6280		>	01-Well-C6.fcs/P1	60.2	6021
			> >	01-Well-C6.fcs/P1/P2	76.9	4319		> >	01-Well-C6.fcs/P1/P2	81.9	5282		> >	01-Well-G12.fcs/P1/P2	72	4519		> >	01-Well-C6.fcs/P1/P2	81.2	4887
			> > >	Mean : FL1-A = 1072640.4190063477	1070000			> > >	Mean : FL1-A = 675289.7262573242	675000			> > >	Mean : FL1-A = 996359.920501709	996000			> > >	Mean : FL1-A = 608374.7386932373	608000
			> > >	n/a	21.6	934		> > >	n/a	13	689		> > >	n/a	20.2	915		> > >	n/a	12.6	614
				01-Well-D1.fcs		10000			01-Well-D1.fcs		10000			01-Well-H7.fcs		10000			01-Well-D1.fcs		10000
			>	01-Well-D1.fcs/P1	53.5	5350		>	01-Well-D1.fcs/P1	65	6498		>	01-Well-H7.fcs/P1	61.7	6169		>	01-Well-D1.fcs/P1	63.9	6394
			> >	01-Well-D1.fcs/P1/P2	83.2	4451		> >	01-Well-D1.fcs/P1/P2	85.6	5560		> >	01-Well-H7.fcs/P1/P2	74.7	4606		> >	01-Well-D1.fcs/P1/P2	86.7	5546
			> > >	Mean : FL1-A = 7299.359863281	7299			> > >	Mean : FL1-A = 5751.470214844	5751			> > >	Mean : FL1-A = 6713.668945313	6714			> > >	Mean : FL1-A = 6555.869628906	6556
			> > >	n/a	0.88	39		> > >	n/a	0.72	40		> > >	n/a	1.02	47		> > >	n/a	1.05	58
				01-Well-D2.fcs		10000			01-Well-D2.fcs		10000			01-Well-H8.fcs		10000			01-Well-D2.fcs		10000
			>	01-Well-D2.fcs/P1	67.5	6745		>	01-Well-D2.fcs/P1	68.8	6879		>	01-Well-H8.fcs/P1	67.2	6722		>	01-Well-D2.fcs/P1	62.9	6293
			> >	01-Well-D2.fcs/P1/P2	83.5	5632		> >	01-Well-D2.fcs/P1/P2	84.9	5842		> >	01-Well-H8.fcs/P1/P2	76.2	5122		> >	01-Well-D2.fcs/P1/P2	86.7	5454
			> > >	Mean : FL1-A = 6010.401367188	6010			> > >	Mean : FL1-A = 5812.962890625	5813			> > >	Mean : FL1-A = 6438.720214844	6439			> > >	Mean : FL1-A = 6434.837402344	6435
			> > >	n/a	1.14	64		> > >	n/a	0.53	31		> > >	n/a	0.8	41		> > >	n/a	0.68	37
				01-Well-D3.fcs		10000			01-Well-D3.fcs		10000			01-Well-H9.fcs		10000			01-Well-D3.fcs		10000
			>	01-Well-D3.fcs/P1	65.9	6592		>	01-Well-D3.fcs/P1	70	7000		>	01-Well-H9.fcs/P1	67.4	6736		>	01-Well-D3.fcs/P1	64.1	6412
			> >	01-Well-D3.fcs/P1/P2	83.4	5497		> >	01-Well-D3.fcs/P1/P2	85.1	5960		> >	01-Well-H9.fcs/P1/P2	76.2	5130		> >	01-Well-D3.fcs/P1/P2	85.2	5465
			> > >	Mean : FL1-A = 5948.772949219	5949			> > >	Mean : FL1-A = 5710.993164063	5711			> > >	Mean : FL1-A = 6677.57421875	6678			> > >	Mean : FL1-A = 6579.517089844	6580
			> > >	n/a	0.86	47		> > >	n/a	0.62	37		> > >	n/a	0.78	40		> > >	n/a	0.71	39
				01-Well-C1.fcs		10000			01-Well-C1.fcs		10000			01-Well-G1.fcs		10000			01-Well-G1.fcs		10000
			>	01-Well-C1.fcs/P1	72.2	7224		>	01-Well-C1.fcs/P1	75	7503		>	01-Well-G1.fcs/P1	75.7	7566		>	01-Well-G1.fcs/P1	76.1	7614
			> >	01-Well-C1.fcs/P1/P2	82.6	5967		> >	01-Well-C1.fcs/P1/P2	88.8	6665		> >	01-Well-G1.fcs/P1/P2	87	6586		> >	01-Well-G1.fcs/P1/P2	89.3	6803
			> > >	Mean : FL1-A = 4446.898925781	4447			> > >	Mean : FL1-A = 4596.54296875	4597			> > >	Mean : FL1-A = 4651.236328125	4651			> > >	Mean : FL1-A = 5007.73828125	5008
			> > >	n/a	1.12	67		> > >	n/a	1.08	72		> > >	n/a	1.05	69		> > >	n/a	1.96	133
				01-Well-C2.fcs		10000			01-Well-C2.fcs		10000			01-Well-G2.fcs		10000			01-Well-G2.fcs		10000
			>	01-Well-C2.fcs/P1	71	7101		>	01-Well-C2.fcs/P1	75.1	7508		>	01-Well-G2.fcs/P1	73.8	7375		>	01-Well-G2.fcs/P1	77.7	7770
			> >	01-Well-C2.fcs/P1/P2	84.8	6024		> >	01-Well-C2.fcs/P1/P2	88.7	6658		> >	01-Well-G2.fcs/P1/P2	89.9	6628		> >	01-Well-G2.fcs/P1/P2	90.1	6998
			> > >	Mean : FL1-A = 4603.035644531	4603			> > >	Mean : FL1-A = 4708.75	4709			> > >	Mean : FL1-A = 9644.533203125	9645			> > >	Mean : FL1-A = 4681.349609375	4681
			> > >	n/a	1.2	72		> > >	n/a	1.44	96		> > >	n/a	0.89	59		> > >	n/a	1.2	84
				01-Well-C3.fcs		10000			01-Well-C3.fcs		10000			01-Well-G3.fcs		10000			01-Well-G3.fcs		10000
			>	01-Well-C3.fcs/P1	68.4	6841		>	01-Well-C3.fcs/P1	76.1	7611		>	01-Well-G3.fcs/P1	72.3	7231		>	01-Well-G3.fcs/P1	74.1	7409
			> >	01-Well-C3.fcs/P1/P2	85.7	5864		> >	01-Well-C3.fcs/P1/P2	88.3	6723		> >	01-Well-G3.fcs/P1/P2	87.8	6351		> >	01-Well-G3.fcs/P1/P2	90	6669
			> > >	Mean : FL1-A = 4438.166503906	4438			> > >	Mean : FL1-A = 4542.608886719	4543			> > >	Mean : FL1-A = 4503.391113281	4503			> > >	Mean : FL1-A = 5010.359375	5010
			> > >	n/a	0.75	44		> > >	n/a	1.1	74		> > >	n/a	1.09	69		> > >	n/a	1.48	99

## Sheet: Figure 3c
						Fig 3c
						Legend:		PLC-TFAM and TFAM						PLC-TFAM and TFAM-VRK1						TFAM-VRK1						PLC-TFAM and TFAM-VRK1 in 95%FBS
						P1: live cells
						P2: Single cells		Mean	GFP positive (%)	GFP intensity (a.u.)				Mean	GFP positive (%)	GFP intensity (a.u.)				Mean	GFP positive (%)	GFP intensity (a.u.)				Mean	GFP positive (%)	GFP intensity (a.u.)
						FL1-A: FITC fluorescence (a.u.)		Exp 1	14.6	608667				Exp 1	31.3333	1360000				Exp 1	1.08667	5346.67				Exp 1	0.86	4582
						n/a: GFP positive cells (%)		Exp2	17.6333	660000				Exp2	31.6333	1.39333e+06				Exp2	1.10333	5375.33				Exp2	0.853333	4951
								Exp3	14.9333	582333				Exp3	33.5333	1.45667e+06				Exp3	1.44	5509.67				Exp3	0.883333	4963.67
								Exp4	10.52	370139				Exp4	30.9667	1.28333e+06				Exp4	1.78	5637.67				Exp4	0.903333	4335.33
									experiment 1						experiment 1						experiment 1						experiment 1
									01-Well-B1.fcs		10000				01-Well-C1.fcs		10000				01-Well-D1.fcs		10000				01-Well-A4.fcs		10000
								>	01-Well-B1.fcs/P1	65.9	6586			>	01-Well-C1.fcs/P1	47.5	4753			>	01-Well-D1.fcs/P1	55.5	5545			>	01-Well-A4.fcs/P1	68.9	6893
								> >	01-Well-B1.fcs/P1/P2	94.7	6239			> >	01-Well-C1.fcs/P1/P2	93.3	4434			> >	01-Well-D1.fcs/P1/P2	94.7	5251			> >	01-Well-A4.fcs/P1/P2	94.9	6543
								> > >	Mean : FL1-A = 565485.8589172363	565000				> > >	Mean : FL1-A = 1313945.6510543823	1310000				> > >	Mean : FL1-A = 5201.482910156	5201				> > >	Mean : FL1-A = 5059.900878906	5060
								> > >	n/a	13.4	835			> > >	n/a	29.7	1315			> > >	n/a	1.05	55			> > >	n/a	1.04	68
									01-Well-B2.fcs		10000				01-Well-C2.fcs		10000				01-Well-D2.fcs		10000				01-Well-A5.fcs		10000
								>	01-Well-B2.fcs/P1	65.4	6537			>	01-Well-C2.fcs/P1	48	4799			>	01-Well-D2.fcs/P1	54.2	5416			>	01-Well-A5.fcs/P1	70.5	7045
								> >	01-Well-B2.fcs/P1/P2	93.8	6130			> >	01-Well-C2.fcs/P1/P2	93.1	4469			> >	01-Well-D2.fcs/P1/P2	94.5	5120			> >	01-Well-A5.fcs/P1/P2	94.6	6662
								> > >	Mean : FL1-A = 614382.0762634277	614000				> > >	Mean : FL1-A = 1276583.4331512451	1280000				> > >	Mean : FL1-A = 5312.783691406	5313				> > >	Mean : FL1-A = 4432.995117188	4433
								> > >	n/a	14	861			> > >	n/a	29.2	1303			> > >	n/a	1.11	57			> > >	n/a	0.78	52
									01-Well-B3.fcs		10000				01-Well-C3.fcs		10000				01-Well-D3.fcs		10000				01-Well-A6.fcs		10000
								>	01-Well-B3.fcs/P1	64.7	6466			>	01-Well-C3.fcs/P1	44.5	4445			>	01-Well-D3.fcs/P1	55	5502			>	01-Well-A6.fcs/P1	72.4	7240
								> >	01-Well-B3.fcs/P1/P2	95.4	6169			> >	01-Well-C3.fcs/P1/P2	95.4	4239			> >	01-Well-D3.fcs/P1/P2	95.9	5275			> >	01-Well-A6.fcs/P1/P2	94.1	6811
								> > >	Mean : FL1-A = 647374.2008209229	647000				> > >	Mean : FL1-A = 1489468.4791564941	1490000				> > >	Mean : FL1-A = 5526.009277344	5526				> > >	Mean : FL1-A = 4253.366210938	4253
								> > >	n/a	16.4	1014			> > >	n/a	35.1	1486			> > >	n/a	1.1	58			> > >	n/a	0.76	52
									Experiment 2						Experiment 2						Experiment 2						Experiment 2
									01-Well-B1.fcs		10000				01-Well-C4.fcs		10000				01-Well-D4.fcs		10000				01-Well-A4.fcs		10000
								>	01-Well-B1.fcs/P1	71.7	7170			>	01-Well-C4.fcs/P1	43.4	4342			>	01-Well-D4.fcs/P1	54	5400			>	01-Well-A4.fcs/P1	75.7	7572
								> >	01-Well-B1.fcs/P1/P2	92.6	6643			> >	01-Well-C4.fcs/P1/P2	94.3	4095			> >	01-Well-D4.fcs/P1/P2	95.7	5169			> >	01-Well-A4.fcs/P1/P2	92.5	7005
								> > >	Mean : FL1-A = 775749.2065429688	776000				> > >	Mean : FL1-A = 1541561.9850158691	1540000				> > >	Mean : FL1-A = 5313.325195313	5313				> > >	Mean : FL1-A = 4337.6953125	4338
								> > >	n/a	19.2	1275			> > >	n/a	35.1	1439			> > >	n/a	1.08	56			> > >	n/a	0.7	49
									01-Well-B2.fcs		10000				01-Well-C5.fcs		10000				01-Well-D5.fcs		10000				01-Well-A5.fcs		10000
								>	01-Well-B2.fcs/P1	71.1	7111			>	01-Well-C5.fcs/P1	49.8	4975			>	01-Well-D5.fcs/P1	53.5	5349			>	01-Well-A5.fcs/P1	75.6	7564
								> >	01-Well-B2.fcs/P1/P2	92.5	6580			> >	01-Well-C5.fcs/P1/P2	93.3	4642			> >	01-Well-D5.fcs/P1/P2	95.7	5118			> >	01-Well-A5.fcs/P1/P2	93.7	7084
								> > >	Mean : FL1-A = 587048.2921600342	587000				> > >	Mean : FL1-A = 1242040.514945984	1240000				> > >	Mean : FL1-A = 5405.474121094	5405				> > >	Mean : FL1-A = 4834.0546875	4834
								> > >	n/a	15.5	1019			> > >	n/a	29.6	1375			> > >	n/a	1.27	65			> > >	n/a	0.93	66
									01-Well-B3.fcs		10000				01-Well-C6.fcs		10000				01-Well-D6.fcs		10000				01-Well-A6.fcs		10000
								>	01-Well-B3.fcs/P1	67.8	6781			>	01-Well-C6.fcs/P1	44.4	4444			>	01-Well-D6.fcs/P1	54.5	5455			>	01-Well-A6.fcs/P1	74.4	7435
								> >	01-Well-B3.fcs/P1/P2	93.3	6324			> >	01-Well-C6.fcs/P1/P2	94.3	4191			> >	01-Well-D6.fcs/P1/P2	95.7	5219			> >	01-Well-A6.fcs/P1/P2	92.3	6863
								> > >	Mean : FL1-A = 616781.1870574951	617000				> > >	Mean : FL1-A = 1400898.551940918	1400000				> > >	Mean : FL1-A = 5408.145507813	5408				> > >	Mean : FL1-A = 5680.846679688	5681
								> > >	n/a	18.2	1150			> > >	n/a	30.2	1267			> > >	n/a	0.96	50			> > >	n/a	0.93	64
									Experiment 3						Experiment 3						Experiment 3						Experiment 3
									01-Well-F1.fcs		10000				01-Well-C1.fcs		10000				01-Well-D1.fcs		10000				01-Well-E4.fcs		10000
								>	01-Well-F1.fcs/P1	69.6	6958			>	01-Well-C1.fcs/P1	49.4	4942			>	01-Well-D1.fcs/P1	48.9	4887			>	01-Well-E4.fcs/P1	72.2	7225
								> >	01-Well-F1.fcs/P1/P2	92.3	6423			> >	01-Well-C1.fcs/P1/P2	92.1	4554			> >	01-Well-D1.fcs/P1/P2	94.8	4633			> >	01-Well-E4.fcs/P1/P2	91.8	6632
								> > >	Mean : FL1-A = 542474.0791320801	542000				> > >	Mean : FL1-A = 1366439.1040802002	1370000				> > >	Mean : FL1-A = 5583.973144531	5584				> > >	Mean : FL1-A = 5996.930175781	5997
								> > >	n/a	14.8	951			> > >	n/a	31.4	1428			> > >	n/a	1.38	64			> > >	n/a	0.89	59
									01-Well-F2.fcs		10000				01-Well-C2.fcs		10000				01-Well-D2.fcs		10000				01-Well-E5.fcs		10000
								>	01-Well-F2.fcs/P1	72.4	7244			>	01-Well-C2.fcs/P1	48.5	4850			>	01-Well-D2.fcs/P1	57.4	5736			>	01-Well-E5.fcs/P1	72.8	7282
								> >	01-Well-F2.fcs/P1/P2	92.8	6719			> >	01-Well-C2.fcs/P1/P2	93.6	4542			> >	01-Well-D2.fcs/P1/P2	95.4	5471			> >	01-Well-E5.fcs/P1/P2	92.3	6724
								> > >	Mean : FL1-A = 486169.76737976074	486000				> > >	Mean : FL1-A = 1645638.2274627686	1650000				> > >	Mean : FL1-A = 5501.727539063	5502				> > >	Mean : FL1-A = 4692.18359375	4692
								> > >	n/a	13	871			> > >	n/a	35.9	1631			> > >	n/a	1.44	79			> > >	n/a	0.92	62
									01-Well-F3.fcs		10000				01-Well-C3.fcs		10000				01-Well-D3.fcs		10000				01-Well-E6.fcs		10000
								>	01-Well-F3.fcs/P1	71.8	7177			>	01-Well-C3.fcs/P1	49.9	4993			>	01-Well-D3.fcs/P1	60	6000			>	01-Well-E6.fcs/P1	74.5	7448
								> >	01-Well-F3.fcs/P1/P2	92.6	6647			> >	01-Well-C3.fcs/P1/P2	93.5	4670			> >	01-Well-D3.fcs/P1/P2	95.8	5747			> >	01-Well-E6.fcs/P1/P2	92.6	6895
								> > >	Mean : FL1-A = 718817.4247741699	719000				> > >	Mean : FL1-A = 1345497.0121383667	1350000				> > >	Mean : FL1-A = 5442.701171875	5443				> > >	Mean : FL1-A = 4202.271972656	4202
								> > >	n/a	17	1131			> > >	n/a	33.3	1557			> > >	n/a	1.5	86			> > >	n/a	0.84	58
									Experiment 4						Experiment 4						Experiment 4						Experiment 4
									01-Well-F1.fcs		10000				01-Well-C4.fcs		10000				01-Well-D4.fcs		10000				01-Well-E4.fcs		10000
								>	01-Well-F1.fcs/P1	72.9	7286			>	01-Well-C4.fcs/P1	50.2	5018			>	01-Well-D4.fcs/P1	57.5	5746			>	01-Well-E4.fcs/P1	73.7	7370
								> >	01-Well-F1.fcs/P1/P2	90.5	6591			> >	01-Well-C4.fcs/P1/P2	94	4715			> >	01-Well-D4.fcs/P1/P2	95.6	5495			> >	01-Well-E4.fcs/P1/P2	90.7	6684
								> > >	Mean : FL1-A = 327043.41411590576	327043				> > >	Mean : FL1-A = 1311501.7414093018	1310000				> > >	Mean : FL1-A = 5539.772949219	5540				> > >	Mean : FL1-A = 4398.48046875	4398
								> > >	n/a	9.56	630			> > >	n/a	30.6	1443			> > >	n/a	1.36	75			> > >	n/a	1.03	69
									01-Well-F2.fcs		10000				01-Well-C5.fcs		10000				01-Well-D5.fcs		10000				01-Well-E5.fcs		10000
								>	01-Well-F2.fcs/P1	72.2	7223			>	01-Well-C5.fcs/P1	48.4	4837			>	01-Well-D5.fcs/P1	58.7	5873			>	01-Well-E5.fcs/P1	72	7200
								> >	01-Well-F2.fcs/P1/P2	91	6572			> >	01-Well-C5.fcs/P1/P2	94.8	4586			> >	01-Well-D5.fcs/P1/P2	96.3	5656			> >	01-Well-E5.fcs/P1/P2	91.5	6589
								> > >	Mean : FL1-A = 377374.7205734253	377375				> > >	Mean : FL1-A = 1244914.7701263428	1240000				> > >	Mean : FL1-A = 5399.475097656	5399				> > >	Mean : FL1-A = 4460.383789063	4460
								> > >	n/a	10.2	668			> > >	n/a	30.3	1391			> > >	n/a	1.22	69			> > >	n/a	0.94	62
									01-Well-F3.fcs		10000				01-Well-C6.fcs		10000				01-Well-D6.fcs		10000				01-Well-E6.fcs		10000
								>	01-Well-F3.fcs/P1	70.6	7063			>	01-Well-C6.fcs/P1	48.1	4806			>	01-Well-D6.fcs/P1	57.3	5727			>	01-Well-E6.fcs/P1	74.3	7432
								> >	01-Well-F3.fcs/P1/P2	92.4	6529			> >	01-Well-C6.fcs/P1/P2	94.9	4560			> >	01-Well-D6.fcs/P1/P2	95.5	5472			> >	01-Well-E6.fcs/P1/P2	91	6766
								> > >	Mean : FL1-A = 406406.25953674316	406000				> > >	Mean : FL1-A = 1303969.144821167	1300000				> > >	Mean : FL1-A = 5973.625976563	5974				> > >	Mean : FL1-A = 4148.215332031	4148
								> > >	n/a	11.8	768			> > >	n/a	32	1459			> > >	n/a	2.76	151			> > >	n/a	0.74	50

## Sheet: Figure 4b
		figure 4b
Legend:			Experiment 1	GFP positive cells (%)	GFP Intensity (a.u.)			Experiment 2	GFP positive cells (%)	GFP Intensity (a.u.)			Experiment 3	GFP positive cells (%)	GFP Intensity (a.u.)			Experiment 4	GFP positive cells (%)	GFP Intensity (a.u.)
P1: live cells			PLC-TFAM and cysTFAM	3.97	85076			PLC-TFAM and cysTFAM	2.91333	87784			PLC-TFAM and cysTFAM	3.42	92502			PLC-TFAM and cysTFAM	1.79333	39436
P2: Single cells			PLC-cysTFAM and cysTFAM-VRK1	5.49333	123105			PLC-cysTFAM and cysTFAM-VRK1	5.1	93627.3			PLC-cysTFAM and cysTFAM-VRK1	4.96667	92328.7			PLC-cysTFAM and cysTFAM-VRK1	3.70667	75205
FL1-A: FITC fluorescence (a.u.)			PLC-cysTFAM	5.74667	167406			PLC-cysTFAM	4.93	131561			PLC-cysTFAM	5.58333	169657			PLC-cysTFAM	4.85333	147216
n/a: GFP positive cells (%)			lipofectamine	8.47667	258218			lipofectamine	11.6933	424926			lipofectamine	10.7133	379266			lipofectamine	12.0467	350964
			PLC-TFAM and TFAM-VKR1	0.86	4582			PLC-TFAM and TFAM-VKR1	0.853333	4951			PLC-TFAM and TFAM-VKR1	0.883333	4963.67			PLC-TFAM and TFAM-VKR1	0.903333	4335.33
			PLC-TFAM and TFAM	1.41333	24153			PLC-TFAM and TFAM	1.48667	25334.3			PLC-TFAM and TFAM	1.21667	18062.7			PLC-TFAM and TFAM	1.16	11152.3
			PLC-TFAM and cysTFAM-VRK1	7.585	203520			PLC-TFAM and cysTFAM-VRK1	8.74333	226115			PLC-TFAM and cysTFAM-VRK1	8.49	218878			PLC-TFAM and cysTFAM-VRK1	9.72	250025
		Depth	Name	Statistic	#Cells		Depth	Name	Statistic	#Cells		Depth	Name	Statistic	#Cells
			01-Well-A7.fcs		10000			01-Well-A10.fcs		10000			01-Well-A7.fcs		10000			01-Well-A10.fcs		10000
		>	01-Well-A7.fcs/P1	64.9	6486		>	01-Well-A10.fcs/P1	78.9	7893		>	01-Well-A7.fcs/P1	73.3	7333		>	01-Well-A10.fcs/P1	77.5	7753
		> >	01-Well-A7.fcs/P1/P2	89.4	5800		> >	01-Well-A10.fcs/P1/P2	90.9	7172		> >	01-Well-A7.fcs/P1/P2	88	6452		> >	01-Well-A10.fcs/P1/P2	90.2	6994
		> > >	Mean : FL1-A = 83454.7734375	83455			> > >	Mean : FL1-A = 125074.303150177	125074			> > >	Mean : FL1-A = 70695.7109375	70696			> > >	Mean : FL1-A = 47835.66796875	47836
		> > >	n/a	4.59	266		> > >	n/a	3.65	262		> > >	n/a	2.88	186		> > >	n/a	2	140
			01-Well-A8.fcs		10000			01-Well-A11.fcs		10000			01-Well-A8.fcs		10000			01-Well-A11.fcs		10000
		>	01-Well-A8.fcs/P1	77	7698		>	01-Well-A11.fcs/P1	79.7	7970		>	01-Well-A8.fcs/P1	79	7898		>	01-Well-A11.fcs/P1	78.9	7890
		> >	01-Well-A8.fcs/P1/P2	89.4	6884		> >	01-Well-A11.fcs/P1/P2	91.4	7288		> >	01-Well-A8.fcs/P1/P2	90.4	7141		> >	01-Well-A11.fcs/P1/P2	91.5	7221
		> > >	Mean : FL1-A = 101315.37914276123	101315			> > >	Mean : FL1-A = 92563.8671875	92564			> > >	Mean : FL1-A = 104195.72591781616	104196			> > >	Mean : FL1-A = 43575.16015625	43575
		> > >	n/a	4.4	303		> > >	n/a	2.94	214		> > >	n/a	3.71	265		> > >	n/a	1.66	120
			01-Well-A9.fcs		10000			01-Well-A12.fcs		10000			01-Well-A9.fcs		10000			01-Well-A12.fcs		10000
		>	01-Well-A9.fcs/P1	78.6	7863		>	01-Well-A12.fcs/P1	79.2	7921		>	01-Well-A9.fcs/P1	77.4	7736		>	01-Well-A12.fcs/P1	78	7800
		> >	01-Well-A9.fcs/P1/P2	90	7078		> >	01-Well-A12.fcs/P1/P2	91.1	7213		> >	01-Well-A9.fcs/P1/P2	90.6	7008		> >	01-Well-A12.fcs/P1/P2	90.9	7090
		> > >	Mean : FL1-A = 70458.25	70458			> > >	Mean : FL1-A = 45714.33984375	45714			> > >	Mean : FL1-A = 102613.54446411133	102614			> > >	Mean : FL1-A = 26897.26171875	26897
		> > >	n/a	2.92	207		> > >	n/a	2.15	155		> > >	n/a	3.67	257		> > >	n/a	1.72	122
			01-Well-B7.fcs		10000			01-Well-B10.fcs		10000			01-Well-B7.fcs		10000			01-Well-B10.fcs		10000
		>	01-Well-B7.fcs/P1	74.2	7422		>	01-Well-B10.fcs/P1	70.1	7011		>	01-Well-B7.fcs/P1	73.4	7337		>	01-Well-B10.fcs/P1	76.6	7665
		> >	01-Well-B7.fcs/P1/P2	89.8	6663		> >	01-Well-B10.fcs/P1/P2	91.1	6389		> >	01-Well-B7.fcs/P1/P2	90.9	6671		> >	01-Well-B10.fcs/P1/P2	91.7	7026
		> > >	Mean : FL1-A = 103255.6414604187	103256			> > >	Mean : FL1-A = 112666.73803329468	112667			> > >	Mean : FL1-A = 93770.65625	93771			> > >	Mean : FL1-A = 78990.3828125	78990
		> > >	n/a	4.79	319		> > >	n/a	6.43	411		> > >	n/a	5.16	344		> > >	n/a	4.17	293
			01-Well-B8.fcs		10000			01-Well-B11.fcs		10000			01-Well-B8.fcs		10000			01-Well-B11.fcs		10000
		>	01-Well-B8.fcs/P1	73.9	7391		>	01-Well-B11.fcs/P1	75.5	7547		>	01-Well-B8.fcs/P1	75	7504		>	01-Well-B11.fcs/P1	74.8	7481
		> >	01-Well-B8.fcs/P1/P2	90.7	6702		> >	01-Well-B11.fcs/P1/P2	91.6	6910		> >	01-Well-B8.fcs/P1/P2	90.8	6813		> >	01-Well-B11.fcs/P1/P2	92.7	6938
		> > >	Mean : FL1-A = 139503.01361083984	139503			> > >	Mean : FL1-A = 99943.2421875	99943			> > >	Mean : FL1-A = 107357.99074172974	107358			> > >	Mean : FL1-A = 68539.0625	68539
		> > >	n/a	6.19	415		> > >	n/a	5.02	347		> > >	n/a	5.59	381		> > >	n/a	3.24	225
			01-Well-B9.fcs		10000			01-Well-B12.fcs		10000			01-Well-B9.fcs		10000			01-Well-B12.fcs		10000
		>	01-Well-B9.fcs/P1	74.8	7480		>	01-Well-B12.fcs/P1	74.7	7466		>	01-Well-B9.fcs/P1	75.3	7534		>	01-Well-B12.fcs/P1	76	7604
		> >	01-Well-B9.fcs/P1/P2	90.6	6777		> >	01-Well-B12.fcs/P1/P2	91.8	6856		> >	01-Well-B9.fcs/P1/P2	91.2	6874		> >	01-Well-B12.fcs/P1/P2	90.1	6851
		> > >	Mean : FL1-A = 126554.63218688965	126555			> > >	Mean : FL1-A = 68271.5078125	68272			> > >	Mean : FL1-A = 75856.859375	75857			> > >	Mean : FL1-A = 78086.0234375	78086
		> > >	n/a	5.5	373		> > >	n/a	3.85	264		> > >	n/a	4.15	285		> > >	n/a	3.71	254
			01-Well-C7.fcs		10000			01-Well-C10.fcs		10000			01-Well-C7.fcs		10000			01-Well-C10.fcs		10000
		>	01-Well-C7.fcs/P1	69.2	6923		>	01-Well-C10.fcs/P1	70.1	7008		>	01-Well-C7.fcs/P1	68.3	6831		>	01-Well-C10.fcs/P1	74.6	7459
		> >	01-Well-C7.fcs/P1/P2	90.9	6295		> >	01-Well-C10.fcs/P1/P2	90.1	6312		> >	01-Well-C7.fcs/P1/P2	90.3	6169		> >	01-Well-C10.fcs/P1/P2	90.5	6754
		> > >	Mean : FL1-A = 169338.9892578125	169339			> > >	Mean : FL1-A = 131332.4809074402	131332			> > >	Mean : FL1-A = 144473.92463684082	144474			> > >	Mean : FL1-A = 120482.4447631836	120482
		> > >	n/a	5.77	363		> > >	n/a	5.26	332		> > >	n/a	5.41	334		> > >	n/a	4.58	309
			01-Well-C8.fcs		10000			01-Well-C11.fcs		10000			01-Well-C8.fcs		10000			01-Well-C11.fcs		10000
		>	01-Well-C8.fcs/P1	68.3	6830		>	01-Well-C11.fcs/P1	74.8	7478		>	01-Well-C8.fcs/P1	71.3	7127		>	01-Well-C11.fcs/P1	71.3	7129
		> >	01-Well-C8.fcs/P1/P2	91.6	6256		> >	01-Well-C11.fcs/P1/P2	91.4	6837		> >	01-Well-C8.fcs/P1/P2	90.9	6481		> >	01-Well-C11.fcs/P1/P2	91.1	6495
		> > >	Mean : FL1-A = 175891.02745056152	175891			> > >	Mean : FL1-A = 141515.3408050537	141515			> > >	Mean : FL1-A = 190280.17044067383	190280			> > >	Mean : FL1-A = 167893.01872253418	167893
		> > >	n/a	6.6	413		> > >	n/a	5.06	346		> > >	n/a	5.82	377		> > >	n/a	5.42	352
			01-Well-C9.fcs		10000			01-Well-C12.fcs		10000			01-Well-C9.fcs		10000			01-Well-C12.fcs		10000
		>	01-Well-C9.fcs/P1	71.5	7151		>	01-Well-C12.fcs/P1	72.2	7220		>	01-Well-C9.fcs/P1	70.5	7053		>	01-Well-C12.fcs/P1	73.6	7358
		> >	01-Well-C9.fcs/P1/P2	91.7	6555		> >	01-Well-C12.fcs/P1/P2	91.1	6579		> >	01-Well-C9.fcs/P1/P2	91.4	6449		> >	01-Well-C12.fcs/P1/P2	89.9	6617
		> > >	Mean : FL1-A = 156989.20249938965	156989			> > >	Mean : FL1-A = 121836.1496925354	121836			> > >	Mean : FL1-A = 174216.53270721436	174217			> > >	Mean : FL1-A = 153273.54431152344	153274
		> > >	n/a	4.87	319		> > >	n/a	4.47	294		> > >	n/a	5.52	356		> > >	n/a	4.56	302
			01-Well-H4.fcs		10000			01-Well-D10.fcs		10000			01-Well-D10.fcs		10000			01-Well-H4.fcs		10000
		>	01-Well-H4.fcs/P1	61.2	6118		>	01-Well-D10.fcs/P1	65.1	6506		>	01-Well-D10.fcs/P1	59.2	5916		>	01-Well-H4.fcs/P1	62.1	6211
		> >	01-Well-H4.fcs/P1/P2	95	5811		> >	01-Well-D10.fcs/P1/P2	96.3	6268		> >	01-Well-D10.fcs/P1/P2	96.4	5701		> >	01-Well-H4.fcs/P1/P2	93.9	5834
		> > >	Mean : FL1-A = 258295.67909240723	258296			> > >	Mean : FL1-A = 445755.4817199707	446000			> > >	Mean : FL1-A = 442371.5114593506	442000			> > >	Mean : FL1-A = 323629.7845840454	323630
		> > >	n/a	8.83	513		> > >	n/a	12.6	790		> > >	n/a	11.4	648		> > >	n/a	9.84	574
			01-Well-H5.fcs		10000			01-Well-D11.fcs		10000			01-Well-D11.fcs		10000			01-Well-H5.fcs		10000
		>	01-Well-H5.fcs/P1	65.9	6589		>	01-Well-D11.fcs/P1	64.7	6474		>	01-Well-D11.fcs/P1	62.3	6231		>	01-Well-H5.fcs/P1	62.2	6216
		> >	01-Well-H5.fcs/P1/P2	94.9	6251		> >	01-Well-D11.fcs/P1/P2	96.2	6231		> >	01-Well-D11.fcs/P1/P2	96	5983		> >	01-Well-H5.fcs/P1/P2	95	5908
		> > >	Mean : FL1-A = 328543.47229003906	328543			> > >	Mean : FL1-A = 501535.9401702881	502000			> > >	Mean : FL1-A = 315018.77307891846	315019			> > >	Mean : FL1-A = 339177.0601272583	339177
		> > >	n/a	9.61	601		> > >	n/a	13.4	834		> > >	n/a	9.04	541		> > >	n/a	11.9	704
			01-Well-H6.fcs		10000			01-Well-D12.fcs		10000			01-Well-D12.fcs		10000			01-Well-H6.fcs		10000
		>	01-Well-H6.fcs/P1	63.3	6330		>	01-Well-D12.fcs/P1	63.4	6342		>	01-Well-D12.fcs/P1	60.6	6060		>	01-Well-H6.fcs/P1	59.5	5954
		> >	01-Well-H6.fcs/P1/P2	95.4	6038		> >	01-Well-D12.fcs/P1/P2	96.3	6110		> >	01-Well-D12.fcs/P1/P2	95.9	5812		> >	01-Well-H6.fcs/P1/P2	95.7	5698
		> > >	Mean : FL1-A = 187815.1035308838	187815			> > >	Mean : FL1-A = 326777.0290374756	326777			> > >	Mean : FL1-A = 380778.5987854004	380779			> > >	Mean : FL1-A = 390084.45739746094	390084
		> > >	n/a	6.99	422		> > >	n/a	9.08	555		> > >	n/a	11.7	678		> > >	n/a	14.4	818
			01-Well-A4.fcs		10000			01-Well-A4.fcs		10000			01-Well-E4.fcs		10000			01-Well-E4.fcs		10000
		>	01-Well-A4.fcs/P1	68.9	6893		>	01-Well-A4.fcs/P1	75.7	7572		>	01-Well-E4.fcs/P1	72.2	7225		>	01-Well-E4.fcs/P1	73.7	7370
		> >	01-Well-A4.fcs/P1/P2	94.9	6543		> >	01-Well-A4.fcs/P1/P2	92.5	7005		> >	01-Well-E4.fcs/P1/P2	91.8	6632		> >	01-Well-E4.fcs/P1/P2	90.7	6684
		> > >	Mean : FL1-A = 5059.900878906	5060			> > >	Mean : FL1-A = 4337.6953125	4338			> > >	Mean : FL1-A = 5996.930175781	5997			> > >	Mean : FL1-A = 4398.48046875	4398
		> > >	n/a	1.04	68		> > >	n/a	0.7	49		> > >	n/a	0.89	59		> > >	n/a	1.03	69
			01-Well-A5.fcs		10000			01-Well-A5.fcs		10000			01-Well-E5.fcs		10000			01-Well-E5.fcs		10000
		>	01-Well-A5.fcs/P1	70.5	7045		>	01-Well-A5.fcs/P1	75.6	7564		>	01-Well-E5.fcs/P1	72.8	7282		>	01-Well-E5.fcs/P1	72	7200
		> >	01-Well-A5.fcs/P1/P2	94.6	6662		> >	01-Well-A5.fcs/P1/P2	93.7	7084		> >	01-Well-E5.fcs/P1/P2	92.3	6724		> >	01-Well-E5.fcs/P1/P2	91.5	6589
		> > >	Mean : FL1-A = 4432.995117188	4433			> > >	Mean : FL1-A = 4834.0546875	4834			> > >	Mean : FL1-A = 4692.18359375	4692			> > >	Mean : FL1-A = 4460.383789063	4460
		> > >	n/a	0.78	52		> > >	n/a	0.93	66		> > >	n/a	0.92	62		> > >	n/a	0.94	62
			01-Well-A6.fcs		10000			01-Well-A6.fcs		10000			01-Well-E6.fcs		10000			01-Well-E6.fcs		10000
		>	01-Well-A6.fcs/P1	72.4	7240		>	01-Well-A6.fcs/P1	74.4	7435		>	01-Well-E6.fcs/P1	74.5	7448		>	01-Well-E6.fcs/P1	74.3	7432
		> >	01-Well-A6.fcs/P1/P2	94.1	6811		> >	01-Well-A6.fcs/P1/P2	92.3	6863		> >	01-Well-E6.fcs/P1/P2	92.6	6895		> >	01-Well-E6.fcs/P1/P2	91	6766
		> > >	Mean : FL1-A = 4253.366210938	4253			> > >	Mean : FL1-A = 5680.846679688	5681			> > >	Mean : FL1-A = 4202.271972656	4202			> > >	Mean : FL1-A = 4148.215332031	4148
		> > >	n/a	0.76	52		> > >	n/a	0.93	64		> > >	n/a	0.84	58		> > >	n/a	0.74	50
			01-Well-B4.fcs		10000			01-Well-B4.fcs		10000			01-Well-F4.fcs		10000			01-Well-F4.fcs		10000
		>	01-Well-B4.fcs/P1	69.7	6971		>	01-Well-B4.fcs/P1	74.1	7408		>	01-Well-F4.fcs/P1	76.1	7611		>	01-Well-F4.fcs/P1	71.2	7121
		> >	01-Well-B4.fcs/P1/P2	95.7	6673		> >	01-Well-B4.fcs/P1/P2	92.8	6876		> >	01-Well-F4.fcs/P1/P2	93.3	7099		> >	01-Well-F4.fcs/P1/P2	91.5	6515
		> > >	Mean : FL1-A = 36433.20703125	36433			> > >	Mean : FL1-A = 34276.0390625	34276			> > >	Mean : FL1-A = 16622.376953125	16622			> > >	Mean : FL1-A = 10947.345703125	10947
		> > >	n/a	1.9	127		> > >	n/a	1.54	106		> > >	n/a	1.3	92		> > >	n/a	1.27	83
			01-Well-B5.fcs		10000			01-Well-B5.fcs		10000			01-Well-F5.fcs		10000			01-Well-F5.fcs		10000
		>	01-Well-B5.fcs/P1	71.2	7119		>	01-Well-B5.fcs/P1	76.2	7617		>	01-Well-F5.fcs/P1	75.2	7525		>	01-Well-F5.fcs/P1	71.4	7137
		> >	01-Well-B5.fcs/P1/P2	95	6762		> >	01-Well-B5.fcs/P1/P2	92.9	7073		> >	01-Well-F5.fcs/P1/P2	93.2	7017		> >	01-Well-F5.fcs/P1/P2	91.8	6549
		> > >	Mean : FL1-A = 22218.751953125	22219			> > >	Mean : FL1-A = 15311.629882813	15312			> > >	Mean : FL1-A = 19843.087890625	19843			> > >	Mean : FL1-A = 14963.899414063	14964
		> > >	n/a	1.11	75		> > >	n/a	1.5	106		> > >	n/a	0.94	66		> > >	n/a	1.27	83
			01-Well-B6.fcs		10000			01-Well-B6.fcs		10000			01-Well-F6.fcs		10000			01-Well-F6.fcs		10000
		>	01-Well-B6.fcs/P1	70.7	7068		>	01-Well-B6.fcs/P1	72.7	7270		>	01-Well-F6.fcs/P1	73.5	7352		>	01-Well-F6.fcs/P1	73	7303
		> >	01-Well-B6.fcs/P1/P2	95.1	6722		> >	01-Well-B6.fcs/P1/P2	92.2	6704		> >	01-Well-F6.fcs/P1/P2	92.5	6801		> >	01-Well-F6.fcs/P1/P2	90.8	6630
		> > >	Mean : FL1-A = 13806.931640625	13807			> > >	Mean : FL1-A = 26415.439453125	26415			> > >	Mean : FL1-A = 17722.736328125	17723			> > >	Mean : FL1-A = 7545.930664063	7546
		> > >	n/a	1.23	83		> > >	n/a	1.42	95		> > >	n/a	1.41	96		> > >	n/a	0.94	62
			01-Well-D4.fcs		53			01-Well-D4.fcs		10000			01-Well-H4.fcs		10000			01-Well-H4.fcs		10000
		>	01-Well-D4.fcs/P1	0	0		>	01-Well-D4.fcs/P1	64.1	6408		>	01-Well-H4.fcs/P1	64.7	6474		>	01-Well-H4.fcs/P1	65.7	6574
		> >	01-Well-D4.fcs/P1/P2	0	0		> >	01-Well-D4.fcs/P1/P2	92.4	5919		> >	01-Well-H4.fcs/P1/P2	91.5	5921		> >	01-Well-H4.fcs/P1/P2	91.2	5997
		> > >	Mean : FL1-A	n/a			> > >	Mean : FL1-A = 221860.933303833	221861			> > >	Mean : FL1-A = 335541.7490005493	335542			> > >	Mean : FL1-A = 285089.1590118408	285089
		> > >	n/a	0	0		> > >	n/a	8.9	527		> > >	n/a	11.2	661		> > >	n/a	11.4	684
			01-Well-D5.fcs		10000			01-Well-D5.fcs		10000			01-Well-H5.fcs		10000			01-Well-H5.fcs		10000
		>	01-Well-D5.fcs/P1	58	5800		>	01-Well-D5.fcs/P1	65.5	6547		>	01-Well-H5.fcs/P1	67.5	6755		>	01-Well-H5.fcs/P1	70	6996
		> >	01-Well-D5.fcs/P1/P2	94.9	5505		> >	01-Well-D5.fcs/P1/P2	93	6086		> >	01-Well-H5.fcs/P1/P2	91.7	6196		> >	01-Well-H5.fcs/P1/P2	90.9	6357
		> > >	Mean : FL1-A = 202848.10066223145	202848			> > >	Mean : FL1-A = 279430.627822876	279431			> > >	Mean : FL1-A = 243181.63394927979	243182			> > >	Mean : FL1-A = 242325.85430145264	242326
		> > >	n/a	7.56	416		> > >	n/a	10.3	625		> > >	n/a	8.81	546		> > >	n/a	9.2	585
			01-Well-D6.fcs		10000			01-Well-D6.fcs		10000			01-Well-H6.fcs		10000			01-Well-H6.fcs		10000
		>	01-Well-D6.fcs/P1	60.8	6075		>	01-Well-D6.fcs/P1	66.9	6693		>	01-Well-H6.fcs/P1	65.8	6580		>	01-Well-H6.fcs/P1	66.4	6637
		> >	01-Well-D6.fcs/P1/P2	95.6	5805		> >	01-Well-D6.fcs/P1/P2	92.2	6173		> >	01-Well-H6.fcs/P1/P2	92.5	6084		> >	01-Well-H6.fcs/P1/P2	91.9	6100
		> > >	Mean : FL1-A = 204191.7324066162	204192			> > >	Mean : FL1-A = 177052.73628234863	177053			> > >	Mean : FL1-A = 194575.13809204102	194575			> > >	Mean : FL1-A = 222659.49249267578	222659
		> > >	n/a	7.61	442		> > >	n/a	7.03	434		> > >	n/a	8.17	497		> > >	n/a	8.56	522

## Sheet: Figure 4c 4d
		figure 4c and 4d
Legend:			Experiment 1	GFP positive cells (%)	GFP Intensity (a.u.)			Experiment 2	GFP positive cells (%)	GFP Intensity (a.u.)		Experiment 3	GFP positive cells (%)	GFP Intensity (a.u.)			Experiment 4	GFP positive cells (%)	GFP Intensity (a.u.)
P1: live cells			0.1 PLC-TFAM and 0.4 cysTFAM-VRK1	4.31	95879.3			0.1 PLC-TFAM and 0.4 cysTFAM-VRK1	4.12667	124345		0.1 PLC-TFAM and 0.4 cysTFAM-VRK1	4.53	107162			0.1 PLC-TFAM and 0.4 cysTFAM-VRK1	2.73	45552
P2: Single cells			0.15 PLC-TFAM and 0.65 cysTFAM-VRK1	5.55	182257			0.15 PLC-TFAM and 0.65 cysTFAM-VRK1	6.83667	217094		0.15 PLC-TFAM and 0.65 cysTFAM-VRK1	5.15333	169317			0.15 PLC-TFAM and 0.65 cysTFAM-VRK1	6.66667	239525
FL1-A: FITC fluorescence (a.u.)			0.25 PLC-TFAM and 0.25 cysTFAM-VRK1	4.27333	89899			0.25 PLC-TFAM and 0.25 cysTFAM-VRK1	4.23	99855.3		0.25 PLC-TFAM and 0.25 cysTFAM-VRK1	3.83667	77685.7			0.25 PLC-TFAM and 0.25 cysTFAM-VRK1	2.70333	52752.7
n/a: GFP positive cells (%)			0.4 PLC-TFAM and 0.4 cysTFAM-VRK1	11.28	398603			0.4 PLC-TFAM and 0.4 cysTFAM-VRK1	10	337705		0.4 PLC-TFAM and 0.4 cysTFAM-VRK1	10.8033	380108			0.4 PLC-TFAM and 0.4 cysTFAM-VRK1	9.97333	350019
			0.4 PLC-TFAM and 0.1 cysTFAM-VRK1	1.51667	4669			0.4 PLC-TFAM and 0.1 cysTFAM-VRK1	1.38667	5903.67		0.4 PLC-TFAM and 0.1 cysTFAM-VRK1	1.64	4761.67			0.4 PLC-TFAM and 0.1 cysTFAM-VRK1	1.50667	8466
			0.65 PLC-TFAM and 0.15 cysTFAM-VRK1	2.76333	55289.7			0.65 PLC-TFAM and 0.15 cysTFAM-VRK1	2.53333	52451.3		0.65 PLC-TFAM and 0.15 cysTFAM-VRK1	2.88	64379.7			0.65 PLC-TFAM and 0.15 cysTFAM-VRK1	2.46	62346.7
			0.5 PLC-TFAM and 0 cysTFAM-VRK1	1.64333	4896.33			0.5 PLC-TFAM and 0 cysTFAM-VRK1	1.59	4919.67		0.5 PLC-TFAM and 0 cysTFAM-VRK1	1.61	5061			0.5 PLC-TFAM and 0 cysTFAM-VRK1	1.41667	4682.67
			0.8 PLC-TFAM and 0 cysTFAM-VRK1	1.56667	4809.33			0.8 PLC-TFAM and 0 cysTFAM-VRK1	1.41333	4882.67		0.8 PLC-TFAM and 0 cysTFAM-VRK1	1.59333	4783			0.8 PLC-TFAM and 0 cysTFAM-VRK1	1.58	4768.33
			DNA only	1.14667	4651			DNA only	0.943333	10062.7		DNA only	0.956667	8080.67			DNA only	1.1	9226
			0.2 PLC-TFAM and 0.8 cysTFAM-VRK1	6.96667	204728			0.2 PLC-TFAM and 0.8 cysTFAM-VRK1	7.49333	256088		0.2 PLC-TFAM and 0.8 cysTFAM-VRK1	8.92333	309439			0.2 PLC-TFAM and 0.8 cysTFAM-VRK1	8.06333	261620
			0.5 PLC-TFAM and 0.5 cysTFAM-VRK1	11.22	367209			0.5 PLC-TFAM and 0.5 cysTFAM-VRK1	10.68	335366		0.5 PLC-TFAM and 0.5 cysTFAM-VRK1	8.23667	267988			0.5 PLC-TFAM and 0.5 cysTFAM-VRK1	10.5167	376745
			0.8 PLC-TFAM and 0.2 cysTFAM-VRK1	3.57333	93131.7			0.8 PLC-TFAM and 0.2 cysTFAM-VRK1	3.39333	91758		0.8 PLC-TFAM and 0.2 cysTFAM-VRK1	1.29667	6863			0.8 PLC-TFAM and 0.2 cysTFAM-VRK1	2.76667	76408.7
			1 PLC-TFAM and 0 cysTFAM-VRK1	1.42667	8169.33			1 PLC-TFAM and 0 cysTFAM-VRK1	1.24	8002.33		1 PLC-TFAM and 0 cysTFAM-VRK1	1.25667	8404			1 PLC-TFAM and 0 cysTFAM-VRK1	1.33333	6816.67
			2.5 PLC-TFAM and 2.5 cysTFAM-VRK1	1.53667	93662.7			2.5 PLC-TFAM and 2.5 cysTFAM-VRK1	1.34	113183		2.5 PLC-TFAM and 2.5 cysTFAM-VRK1	2.14	118855			2.5 PLC-TFAM and 2.5 cysTFAM-VRK1	1.63	102720
			1 PLC-TFAM and 1 cysTFAM-VRK1	7.585	203520			1 PLC-TFAM and 1 cysTFAM-VRK1	8.74333	226115		1 PLC-TFAM and 1 cysTFAM-VRK1	9.39333	257766			1 PLC-TFAM and 1 cysTFAM-VRK1	9.72	250025
		Depth	Name	Statistic	#Cells		Depth	Name	Statistic	#Cells		Name	Statistic	#Cells		Depth	Name	Statistic	#Cells
			01-Well-A1.fcs		10000			01-Well-A1.fcs		10000		01-Well-E1.fcs		10000			01-Well-E1.fcs		10000
		>	01-Well-A1.fcs/P1	57.7	5770		>	01-Well-A1.fcs/P1	65.5	6552		01-Well-E1.fcs/P1	62.3	6226		>	01-Well-E1.fcs/P1	74.5	7454
		> >	01-Well-A1.fcs/P1/P2	77.7	4484		> >	01-Well-A1.fcs/P1/P2	86	5634		01-Well-E1.fcs/P1/P2	83.9	5224		> >	01-Well-E1.fcs/P1/P2	82.2	6126
		> > >	Mean : FL1-A = 79679.8671875	79680			> > >	Mean : FL1-A = 173343.14346313477	173343			Mean : FL1-A = 132118.83306503296	132119			> > >	Mean : FL1-A = 40884.47265625	40884
		> > >	n/a	4.33	194		> > >	n/a	5.02	283		n/a	5.3	277		> > >	n/a	2.37	145
			01-Well-A2.fcs		10000			01-Well-A2.fcs		10000		01-Well-E2.fcs		10000			01-Well-E2.fcs		10000
		>	01-Well-A2.fcs/P1	63.8	6383		>	01-Well-A2.fcs/P1	69	6905		01-Well-E2.fcs/P1	64.3	6428		>	01-Well-E2.fcs/P1	73.7	7368
		> >	01-Well-A2.fcs/P1/P2	80.7	5154		> >	01-Well-A2.fcs/P1/P2	85.9	5930		01-Well-E2.fcs/P1/P2	85.4	5489		> >	01-Well-E2.fcs/P1/P2	84.1	6197
		> > >	Mean : FL1-A = 112446.6061592102	112447			> > >	Mean : FL1-A = 100576.34115219116	100576			Mean : FL1-A = 70402.6953125	70403			> > >	Mean : FL1-A = 41117.63671875	41118
		> > >	n/a	4.83	249		> > >	n/a	4.03	239		n/a	3.81	209		> > >	n/a	3.05	189
			01-Well-A3.fcs		10000			01-Well-A3.fcs		10000		01-Well-E3.fcs		10000			01-Well-E3.fcs		10000
		>	01-Well-A3.fcs/P1	68	6798		>	01-Well-A3.fcs/P1	69.2	6917		01-Well-E3.fcs/P1	67.9	6789		>	01-Well-E3.fcs/P1	74.2	7422
		> >	01-Well-A3.fcs/P1/P2	81.2	5517		> >	01-Well-A3.fcs/P1/P2	86.3	5969		01-Well-E3.fcs/P1/P2	87.1	5913		> >	01-Well-E3.fcs/P1/P2	83.6	6203
		> > >	Mean : FL1-A = 95510.8671875	95511			> > >	Mean : FL1-A = 99117.25	99117			Mean : FL1-A = 118963.45615386963	118963			> > >	Mean : FL1-A = 54654.1640625	54654
		> > >	n/a	3.77	208		> > >	n/a	3.33	199		n/a	4.48	265		> > >	n/a	2.77	172
			01-Well-A4.fcs		10000			01-Well-A4.fcs		10000		01-Well-E4.fcs		10000			01-Well-E4.fcs		10000
		>	01-Well-A4.fcs/P1	69.4	6936		>	01-Well-A4.fcs/P1	68.7	6868		01-Well-E4.fcs/P1	69.6	6958		>	01-Well-E4.fcs/P1	73.3	7332
		> >	01-Well-A4.fcs/P1/P2	81.6	5658		> >	01-Well-A4.fcs/P1/P2	86.5	5942		01-Well-E4.fcs/P1/P2	88	6124		> >	01-Well-E4.fcs/P1/P2	86.5	6343
		> > >	Mean : FL1-A = 217345.7384109497	217346			> > >	Mean : FL1-A = 280584.9075317383	280585			Mean : FL1-A = 225092.9594039917	225093			> > >	Mean : FL1-A = 357357.88345336914	357358
		> > >	n/a	6.27	355		> > >	n/a	8.38	498		n/a	5.5	337		> > >	n/a	9.29	589
			01-Well-A5.fcs		10000			01-Well-A5.fcs		10000		01-Well-E5.fcs		10000			01-Well-E5.fcs		10000
		>	01-Well-A5.fcs/P1	68.3	6829		>	01-Well-A5.fcs/P1	68.1	6814		01-Well-E5.fcs/P1	63.4	6338		>	01-Well-E5.fcs/P1	72.1	7206
		> >	01-Well-A5.fcs/P1/P2	81.8	5584		> >	01-Well-A5.fcs/P1/P2	86.9	5922		01-Well-E5.fcs/P1/P2	88.1	5585		> >	01-Well-E5.fcs/P1/P2	86.6	6241
		> > >	Mean : FL1-A = 154108.66737365723	154109			> > >	Mean : FL1-A = 258284.64031219482	258285			Mean : FL1-A = 155251.07383728027	155251			> > >	Mean : FL1-A = 213479.30431365967	213479
		> > >	n/a	5.53	309		> > >	n/a	7.75	459		n/a	4.71	263		> > >	n/a	6.27	391
			01-Well-A6.fcs		10000			01-Well-A6.fcs		10000		01-Well-E6.fcs		10000			01-Well-E6.fcs		10000
		>	01-Well-A6.fcs/P1	69.8	6977		>	01-Well-A6.fcs/P1	63.5	6354		01-Well-E6.fcs/P1	65.4	6538		>	01-Well-E6.fcs/P1	69.1	6912
		> >	01-Well-A6.fcs/P1/P2	83	5790		> >	01-Well-A6.fcs/P1/P2	87	5531		01-Well-E6.fcs/P1/P2	89.1	5828		> >	01-Well-E6.fcs/P1/P2	87.7	6063
		> > >	Mean : FL1-A = 175314.8317337036	175315			> > >	Mean : FL1-A = 112412.9056930542	112413			Mean : FL1-A = 127606.08196258545	127606			> > >	Mean : FL1-A = 147738.7523651123	147739
		> > >	n/a	4.85	281		> > >	n/a	4.38	242		n/a	5.25	306		> > >	n/a	4.44	269
			01-Well-B1.fcs		10000			01-Well-B1.fcs		10000		01-Well-F1.fcs		10000			01-Well-F1.fcs		10000
		>	01-Well-B1.fcs/P1	60.4	6035		>	01-Well-B1.fcs/P1	61.7	6174		01-Well-F1.fcs/P1	59.8	5982		>	01-Well-F1.fcs/P1	69.7	6967
		> >	01-Well-B1.fcs/P1/P2	82.6	4984		> >	01-Well-B1.fcs/P1/P2	84.7	5229		01-Well-F1.fcs/P1/P2	85.4	5110		> >	01-Well-F1.fcs/P1/P2	87	6059
		> > >	Mean : FL1-A = 91492.1953125	91492			> > >	Mean : FL1-A = 107196.30718231201	107196			Mean : FL1-A = 72525.7109375	72526			> > >	Mean : FL1-A = 32445.78515625	32446
		> > >	n/a	4.53	226		> > >	n/a	4.61	241		n/a	3.82	195		> > >	n/a	2.38	144
			01-Well-B2.fcs		10000			01-Well-B2.fcs		10000		01-Well-F2.fcs		10000			01-Well-F2.fcs		10000
		>	01-Well-B2.fcs/P1	70.3	7026		>	01-Well-B2.fcs/P1	65.5	6550		01-Well-F2.fcs/P1	68.4	6843		>	01-Well-F2.fcs/P1	73.5	7350
		> >	01-Well-B2.fcs/P1/P2	82.8	5821		> >	01-Well-B2.fcs/P1/P2	86.7	5681		01-Well-F2.fcs/P1/P2	87.7	6004		> >	01-Well-F2.fcs/P1/P2	85.2	6259
		> > >	Mean : FL1-A = 87953.578125	87954			> > >	Mean : FL1-A = 89475.8046875	89476			Mean : FL1-A = 103794.8727607727	103795			> > >	Mean : FL1-A = 56489.9453125	56490
		> > >	n/a	4.38	255		> > >	n/a	3.78	215		n/a	4.61	277		> > >	n/a	3.05	191
			01-Well-B3.fcs		10000			01-Well-B3.fcs		10000		01-Well-F3.fcs		10000			01-Well-F3.fcs		10000
		>	01-Well-B3.fcs/P1	67.9	6792		>	01-Well-B3.fcs/P1	66.4	6638		01-Well-F3.fcs/P1	69	6901		>	01-Well-F3.fcs/P1	72.8	7282
		> >	01-Well-B3.fcs/P1/P2	82.8	5627		> >	01-Well-B3.fcs/P1/P2	85.9	5703		01-Well-F3.fcs/P1/P2	88.9	6132		> >	01-Well-F3.fcs/P1/P2	85	6190
		> > >	Mean : FL1-A = 90251.046875	90251			> > >	Mean : FL1-A = 102894.18697357178	102894			Mean : FL1-A = 56735.71875	56736			> > >	Mean : FL1-A = 69322.3359375	69322
		> > >	n/a	3.91	220		> > >	n/a	4.3	245		n/a	3.08	189		> > >	n/a	2.68	166
			01-Well-B4.fcs		10000			01-Well-B4.fcs		10000		01-Well-F4.fcs		10000			01-Well-F4.fcs		10000
		>	01-Well-B4.fcs/P1	69.1	6907		>	01-Well-B4.fcs/P1	66	6602		01-Well-F4.fcs/P1	66.1	6606		>	01-Well-F4.fcs/P1	66.3	6630
		> >	01-Well-B4.fcs/P1/P2	84.6	5840		> >	01-Well-B4.fcs/P1/P2	86.8	5730		01-Well-F4.fcs/P1/P2	89.4	5906		> >	01-Well-F4.fcs/P1/P2	87.6	5806
		> > >	Mean : FL1-A = 411686.03897094727	412000			> > >	Mean : FL1-A = 301695.3468322754	301695			Mean : FL1-A = 401689.0525817871	402000			> > >	Mean : FL1-A = 374255.1565170288	374255
		> > >	n/a	12.2	713		> > >	n/a	9.2	527		n/a	11.1	653		> > >	n/a	11	640
			01-Well-B5.fcs		10000			01-Well-B5.fcs		10000		01-Well-F5.fcs		10000			01-Well-F5.fcs		10000
		>	01-Well-B5.fcs/P1	68	6798		>	01-Well-B5.fcs/P1	65.1	6507		01-Well-F5.fcs/P1	65.1	6514		>	01-Well-F5.fcs/P1	69.1	6910
		> >	01-Well-B5.fcs/P1/P2	85.5	5809		> >	01-Well-B5.fcs/P1/P2	87.7	5709		01-Well-F5.fcs/P1/P2	89.8	5852		> >	01-Well-F5.fcs/P1/P2	86.9	6004
		> > >	Mean : FL1-A = 322807.6457977295	322808			> > >	Mean : FL1-A = 325517.1298980713	325517			Mean : FL1-A = 325324.1777420044	325324			> > >	Mean : FL1-A = 353681.94580078125	353682
		> > >	n/a	9.54	554		> > >	n/a	10.2	584		n/a	9.81	574		> > >	n/a	9.39	564
			01-Well-B6.fcs		10000			01-Well-B6.fcs		10000		01-Well-F6.fcs		10000			01-Well-F6.fcs		10000
		>	01-Well-B6.fcs/P1	65.1	6509		>	01-Well-B6.fcs/P1	65	6501		01-Well-F6.fcs/P1	64.6	6464		>	01-Well-F6.fcs/P1	65.4	6544
		> >	01-Well-B6.fcs/P1/P2	86.4	5622		> >	01-Well-B6.fcs/P1/P2	88.9	5777		01-Well-F6.fcs/P1/P2	91	5881		> >	01-Well-F6.fcs/P1/P2	89.6	5863
		> > >	Mean : FL1-A = 461086.7500305176	461000			> > >	Mean : FL1-A = 385903.62548828125	385904			Mean : FL1-A = 413074.6841430664	413000			> > >	Mean : FL1-A = 322121.0718154907	322121
		> > >	n/a	12.1	680		> > >	n/a	10.6	614		n/a	11.5	674		> > >	n/a	9.53	559
			01-Well-C1.fcs		10000			01-Well-C1.fcs		10000		01-Well-G1.fcs		10000			01-Well-G1.fcs		10000
		>	01-Well-C1.fcs/P1	56	5602		>	01-Well-C1.fcs/P1	61	6103		01-Well-G1.fcs/P1	56.4	5638		>	01-Well-G1.fcs/P1	66.5	6649
		> >	01-Well-C1.fcs/P1/P2	83.4	4673		> >	01-Well-C1.fcs/P1/P2	87.7	5351		01-Well-G1.fcs/P1/P2	88.2	4972		> >	01-Well-G1.fcs/P1/P2	89	5916
		> > >	Mean : FL1-A = 4711.807128906	4712			> > >	Mean : FL1-A = 4675.262207031	4675			Mean : FL1-A = 4841.278320313	4841			> > >	Mean : FL1-A = 13356.685546875	13357
		> > >	n/a	1.58	74		> > >	n/a	1.51	81		n/a	1.85	92		> > >	n/a	1.44	85
			01-Well-C2.fcs		10000			01-Well-C2.fcs		10000		01-Well-G2.fcs		10000			01-Well-G2.fcs		10000
		>	01-Well-C2.fcs/P1	66.8	6676		>	01-Well-C2.fcs/P1	68.1	6810		01-Well-G2.fcs/P1	60	6002		>	01-Well-G2.fcs/P1	70.7	7072
		> >	01-Well-C2.fcs/P1/P2	85.8	5726		> >	01-Well-C2.fcs/P1/P2	86.8	5913		01-Well-G2.fcs/P1/P2	89.1	5346		> >	01-Well-G2.fcs/P1/P2	88.3	6248
		> > >	Mean : FL1-A = 4669.664550781	4670			> > >	Mean : FL1-A = 6204.968261719	6205			Mean : FL1-A = 4783.216308594	4783			> > >	Mean : FL1-A = 5369.0	5369
		> > >	n/a	1.22	70		> > >	n/a	1.27	75		n/a	1.5	80		> > >	n/a	1.26	79
			01-Well-C3.fcs		10000			01-Well-C3.fcs		10000		01-Well-G3.fcs		10000			01-Well-G3.fcs		10000
		>	01-Well-C3.fcs/P1	68.6	6858		>	01-Well-C3.fcs/P1	68.7	6870		01-Well-G3.fcs/P1	61.8	6182		>	01-Well-G3.fcs/P1	71.4	7143
		> >	01-Well-C3.fcs/P1/P2	85.9	5891		> >	01-Well-C3.fcs/P1/P2	87.5	6008		01-Well-G3.fcs/P1/P2	89.4	5526		> >	01-Well-G3.fcs/P1/P2	89.9	6419
		> > >	Mean : FL1-A = 4624.708007813	4625			> > >	Mean : FL1-A = 6830.932617188	6831			Mean : FL1-A = 4660.755859375	4661			> > >	Mean : FL1-A = 6672.171875	6672
		> > >	n/a	1.75	103		> > >	n/a	1.38	83		n/a	1.57	87		> > >	n/a	1.82	117
			01-Well-C4.fcs		10000			01-Well-C4.fcs		10000		01-Well-G4.fcs		10000			01-Well-G4.fcs		10000
		>	01-Well-C4.fcs/P1	68.2	6823		>	01-Well-C4.fcs/P1	67.1	6713		01-Well-G4.fcs/P1	60.1	6009		>	01-Well-G4.fcs/P1	67.6	6758
		> >	01-Well-C4.fcs/P1/P2	87.1	5941		> >	01-Well-C4.fcs/P1/P2	89.3	5993		01-Well-G4.fcs/P1/P2	89.9	5402		> >	01-Well-G4.fcs/P1/P2	88.6	5990
		> > >	Mean : FL1-A = 46130.09765625	46130			> > >	Mean : FL1-A = 40136.75	40137			Mean : FL1-A = 97054.625	97055			> > >	Mean : FL1-A = 45902.82421875	45903
		> > >	n/a	2.64	157		> > >	n/a	2.64	158		n/a	3.68	199		> > >	n/a	2	120
			01-Well-C5.fcs		10000			01-Well-C5.fcs		10000		01-Well-G5.fcs		10000			01-Well-G5.fcs		10000
		>	01-Well-C5.fcs/P1	68.2	6816		>	01-Well-C5.fcs/P1	65.9	6586		01-Well-G5.fcs/P1	63.1	6307		>	01-Well-G5.fcs/P1	66.2	6623
		> >	01-Well-C5.fcs/P1/P2	86.6	5903		> >	01-Well-C5.fcs/P1/P2	89	5861		01-Well-G5.fcs/P1/P2	91.2	5755		> >	01-Well-G5.fcs/P1/P2	91.3	6050
		> > >	Mean : FL1-A = 54655.328125	54655			> > >	Mean : FL1-A = 69307.796875	69308			Mean : FL1-A = 62979.41015625	62979			> > >	Mean : FL1-A = 82895.0390625	82895
		> > >	n/a	2.69	159		> > >	n/a	2.7	158		n/a	2.69	155		> > >	n/a	3.19	193
			01-Well-C6.fcs		10000			01-Well-C6.fcs		10000		01-Well-G6.fcs		10000			01-Well-G6.fcs		10000
		>	01-Well-C6.fcs/P1	65.9	6594		>	01-Well-C6.fcs/P1	65.1	6512		01-Well-G6.fcs/P1	58.6	5861		>	01-Well-G6.fcs/P1	67.1	6709
		> >	01-Well-C6.fcs/P1/P2	87.2	5748		> >	01-Well-C6.fcs/P1/P2	89.9	5853		01-Well-G6.fcs/P1/P2	91.8	5382		> >	01-Well-G6.fcs/P1/P2	91	6107
		> > >	Mean : FL1-A = 65083.9453125	65084			> > >	Mean : FL1-A = 47908.96484375	47909			Mean : FL1-A = 33105.2734375	33105			> > >	Mean : FL1-A = 58242.0390625	58242
		> > >	n/a	2.96	170		> > >	n/a	2.26	132		n/a	2.27	122		> > >	n/a	2.19	134
			01-Well-D1.fcs		10000			01-Well-D1.fcs		10000		01-Well-H1.fcs		10000			01-Well-H1.fcs		10000
		>	01-Well-D1.fcs/P1	51.7	5173		>	01-Well-D1.fcs/P1	54.3	5429		01-Well-H1.fcs/P1	52.8	5281		>	01-Well-H1.fcs/P1	54.4	5435
		> >	01-Well-D1.fcs/P1/P2	87.6	4529		> >	01-Well-D1.fcs/P1/P2	90.2	4896		01-Well-H1.fcs/P1/P2	91.4	4829		> >	01-Well-H1.fcs/P1/P2	91.6	4976
		> > >	Mean : FL1-A = 4896.160644531	4896			> > >	Mean : FL1-A = 4803.673828125	4804			Mean : FL1-A = 5029.706542969	5030			> > >	Mean : FL1-A = 4801.310058594	4801
		> > >	n/a	1.79	81		> > >	n/a	1.8	88		n/a	1.37	66		> > >	n/a	1.29	64
			01-Well-D2.fcs		10000			01-Well-D2.fcs		10000		01-Well-H2.fcs		10000			01-Well-H2.fcs		10000
		>	01-Well-D2.fcs/P1	53.9	5394		>	01-Well-D2.fcs/P1	54.9	5490		01-Well-H2.fcs/P1	54	5401		>	01-Well-H2.fcs/P1	62.7	6273
		> >	01-Well-D2.fcs/P1/P2	88.4	4768		> >	01-Well-D2.fcs/P1/P2	90.4	4963		01-Well-H2.fcs/P1/P2	91.3	4930		> >	01-Well-H2.fcs/P1/P2	91.1	5712
		> > >	Mean : FL1-A = 4897.578613281	4898			> > >	Mean : FL1-A = 5112.286132813	5112			Mean : FL1-A = 5141.012695313	5141			> > >	Mean : FL1-A = 4662.887695313	4663
		> > >	n/a	1.57	75		> > >	n/a	1.57	78		n/a	1.85	91		> > >	n/a	1.7	97
			01-Well-D3.fcs		10000			01-Well-D3.fcs		10000		01-Well-H3.fcs		10000			01-Well-H3.fcs		10000
		>	01-Well-D3.fcs/P1	53.9	5394		>	01-Well-D3.fcs/P1	60.4	6036		01-Well-H3.fcs/P1	58.2	5821		>	01-Well-H3.fcs/P1	62.9	6291
		> >	01-Well-D3.fcs/P1/P2	88.6	4777		> >	01-Well-D3.fcs/P1/P2	89.8	5420		01-Well-H3.fcs/P1/P2	91.6	5334		> >	01-Well-H3.fcs/P1/P2	92.1	5792
		> > >	Mean : FL1-A = 4894.529785156	4895			> > >	Mean : FL1-A = 4842.805175781	4843			Mean : FL1-A = 5012.193847656	5012			> > >	Mean : FL1-A = 4583.883300781	4584
		> > >	n/a	1.57	75		> > >	n/a	1.4	76		n/a	1.61	86		> > >	n/a	1.26	73
			01-Well-D4.fcs		10000			01-Well-D4.fcs		10000		01-Well-H4.fcs		10000			01-Well-H4.fcs		10000
		>	01-Well-D4.fcs/P1	59.2	5915		>	01-Well-D4.fcs/P1	59.7	5972		01-Well-H4.fcs/P1	58.6	5859		>	01-Well-H4.fcs/P1	68.3	6827
		> >	01-Well-D4.fcs/P1/P2	90.3	5343		> >	01-Well-D4.fcs/P1/P2	91	5435		01-Well-H4.fcs/P1/P2	92.5	5419		> >	01-Well-H4.fcs/P1/P2	91.6	6256
		> > >	Mean : FL1-A = 4818.274414063	4818			> > >	Mean : FL1-A = 4801.745117188	4802			Mean : FL1-A = 4575.048339844	4575			> > >	Mean : FL1-A = 4789.091308594	4789
		> > >	n/a	1.35	72		> > >	n/a	1.45	79		n/a	1.4	76		> > >	n/a	1.65	103
			01-Well-D5.fcs		10000			01-Well-D5.fcs		10000		01-Well-H5.fcs		10000			01-Well-H5.fcs		10000
		>	01-Well-D5.fcs/P1	67.2	6716		>	01-Well-D5.fcs/P1	61.4	6135		01-Well-H5.fcs/P1	62.7	6272		>	01-Well-H5.fcs/P1	67.6	6758
		> >	01-Well-D5.fcs/P1/P2	89	5979		> >	01-Well-D5.fcs/P1/P2	90.1	5527		01-Well-H5.fcs/P1/P2	92.1	5775		> >	01-Well-H5.fcs/P1/P2	90.8	6139
		> > >	Mean : FL1-A = 4740.677246094	4741			> > >	Mean : FL1-A = 4850.903808594	4851			Mean : FL1-A = 4678.366699219	4678			> > >	Mean : FL1-A = 4841.135742188	4841
		> > >	n/a	1.69	101		> > >	n/a	1.34	74		n/a	1.52	88		> > >	n/a	1.71	105
			01-Well-D6.fcs		10000			01-Well-D6.fcs		10000		01-Well-H6.fcs		10000			01-Well-H6.fcs		10000
		>	01-Well-D6.fcs/P1	58.5	5845		>	01-Well-D6.fcs/P1	62.4	6243		01-Well-H6.fcs/P1	56.9	5686		>	01-Well-H6.fcs/P1	65.9	6593
		> >	01-Well-D6.fcs/P1/P2	90.7	5304		> >	01-Well-D6.fcs/P1/P2	90.8	5668		01-Well-H6.fcs/P1/P2	94.5	5374		> >	01-Well-H6.fcs/P1/P2	92.2	6081
		> > >	Mean : FL1-A = 4868.752441406	4869			> > >	Mean : FL1-A = 4994.645019531	4995			Mean : FL1-A = 5096.095703125	5096			> > >	Mean : FL1-A = 4675.322753906	4675
		> > >	n/a	1.66	88		> > >	n/a	1.45	82		n/a	1.86	100		> > >	n/a	1.38	84
			01-Well-E7.fcs		10000			01-Well-C4.fcs		10000		01-Well-C10.fcs		10000			01-Well-G4.fcs		10000
		>	01-Well-E7.fcs/P1	67.2	6721		>	01-Well-C4.fcs/P1	65.5	6550		01-Well-C10.fcs/P1	66.7	6667		>	01-Well-G4.fcs/P1	62.5	6249
		> >	01-Well-E7.fcs/P1/P2	94.3	6335		> >	01-Well-C4.fcs/P1/P2	81.9	5365		01-Well-C10.fcs/P1/P2	92.7	6178		> >	01-Well-G4.fcs/P1/P2	90.8	5676
		> > >	Mean : FL1-A = 4608.520996094	4609			> > >	Mean : FL1-A = 10185.358398438	10185			Mean : FL1-A = 7918.483886719	7918			> > >	Mean : FL1-A = 9047.7734375	9048
		> > >	n/a	1.29	82		> > >	n/a	1.08	58		n/a	0.99	61		> > >	n/a	1.02	58
			01-Well-E8.fcs		10000			01-Well-C5.fcs		10000		01-Well-C11.fcs		10000			01-Well-G5.fcs		10000
		>	01-Well-E8.fcs/P1	66.8	6685		>	01-Well-C5.fcs/P1	64	6400		01-Well-C11.fcs/P1	67.7	6773		>	01-Well-G5.fcs/P1	64.1	6410
		> >	01-Well-E8.fcs/P1/P2	94.7	6333		> >	01-Well-C5.fcs/P1/P2	82.8	5296		01-Well-C11.fcs/P1/P2	92.6	6271		> >	01-Well-G5.fcs/P1/P2	90	5767
		> > >	Mean : FL1-A = 4647.590820313	4648			> > >	Mean : FL1-A = 9740.905273438	9741			Mean : FL1-A = 8053.54296875	8054			> > >	Mean : FL1-A = 9490.403320313	9490
		> > >	n/a	1.01	64		> > >	n/a	0.74	39		n/a	0.88	55		> > >	n/a	1.13	65
			01-Well-E9.fcs		10000			01-Well-C6.fcs		10000		01-Well-C12.fcs		10000			01-Well-G6.fcs		10000
		>	01-Well-E9.fcs/P1	66.4	6644		>	01-Well-C6.fcs/P1	60.6	6059		01-Well-C12.fcs/P1	66.5	6645		>	01-Well-G6.fcs/P1	63.1	6306
		> >	01-Well-E9.fcs/P1/P2	94.7	6289		> >	01-Well-C6.fcs/P1/P2	80.3	4867		01-Well-C12.fcs/P1/P2	92.2	6129		> >	01-Well-G6.fcs/P1/P2	89.6	5651
		> > >	Mean : FL1-A = 4696.295410156	4696			> > >	Mean : FL1-A = 10262.192382813	10262			Mean : FL1-A = 8270.23046875	8270			> > >	Mean : FL1-A = 9139.500976563	9140
		> > >	n/a	1.14	72		> > >	n/a	1.01	49		n/a	1	61		> > >	n/a	1.15	65
			01-Well-A7.fcs		10000			01-Well-A10.fcs		10000		01-Well-A7.fcs		10000			01-Well-A10.fcs		10000
		>	01-Well-A7.fcs/P1	66.5	6647		>	01-Well-A10.fcs/P1	70.4	7043		01-Well-A7.fcs/P1	64.6	6464		>	01-Well-A10.fcs/P1	72.5	7250
		> >	01-Well-A7.fcs/P1/P2	86.1	5721		> >	01-Well-A10.fcs/P1/P2	86.6	6098		01-Well-A7.fcs/P1/P2	85.6	5535		> >	01-Well-A10.fcs/P1/P2	87.2	6325
		> > >	Mean : FL1-A = 200969.17152404785	200969			> > >	Mean : FL1-A = 324193.2153701782	324193			Mean : FL1-A = 357841.6347503662	357842			> > >	Mean : FL1-A = 248254.6091079712	248255
		> > >	n/a	6.87	393		> > >	n/a	8.84	539		n/a	10.3	570		> > >	n/a	8.21	519
			01-Well-A8.fcs		10000			01-Well-A11.fcs		10000		01-Well-A8.fcs		10000			01-Well-A11.fcs		10000
		>	01-Well-A8.fcs/P1	68.3	6826		>	01-Well-A11.fcs/P1	71.2	7119		01-Well-A8.fcs/P1	67.9	6793		>	01-Well-A11.fcs/P1	70.6	7056
		> >	01-Well-A8.fcs/P1/P2	83.5	5698		> >	01-Well-A11.fcs/P1/P2	86.5	6157		01-Well-A8.fcs/P1/P2	86.8	5899		> >	01-Well-A11.fcs/P1/P2	90.4	6377
		> > >	Mean : FL1-A = 188033.1516265869	188033			> > >	Mean : FL1-A = 258758.7594985962	258759			Mean : FL1-A = 214029.4075012207	214029			> > >	Mean : FL1-A = 293172.6932525635	293173
		> > >	n/a	6.53	372		> > >	n/a	7.84	483		n/a	6.17	364		> > >	n/a	8.73	557
			01-Well-A9.fcs		10000			01-Well-A12.fcs		10000		01-Well-A9.fcs		10000			01-Well-A12.fcs		10000
		>	01-Well-A9.fcs/P1	69.3	6929		>	01-Well-A12.fcs/P1	70.9	7087		01-Well-A9.fcs/P1	69.8	6977		>	01-Well-A12.fcs/P1	70.4	7038
		> >	01-Well-A9.fcs/P1/P2	86.6	6003		> >	01-Well-A12.fcs/P1/P2	85.6	6068		01-Well-A9.fcs/P1/P2	89	6207		> >	01-Well-A12.fcs/P1/P2	88.4	6222
		> > >	Mean : FL1-A = 225181.34117126465	225181			> > >	Mean : FL1-A = 185313.3773803711	185313			Mean : FL1-A = 356444.5734024048	356445			> > >	Mean : FL1-A = 243433.18939208984	243433
		> > >	n/a	7.5	450		> > >	n/a	5.8	352		n/a	10.3	637		> > >	n/a	7.25	451
			01-Well-B7.fcs		10000			01-Well-B10.fcs		10000		01-Well-B7.fcs		10000			01-Well-B10.fcs		10000
		>	01-Well-B7.fcs/P1	58.5	5848		>	01-Well-B10.fcs/P1	65.9	6591		01-Well-B7.fcs/P1	65.6	6565		>	01-Well-B10.fcs/P1	67.5	6748
		> >	01-Well-B7.fcs/P1/P2	86.9	5081		> >	01-Well-B10.fcs/P1/P2	87.6	5776		01-Well-B7.fcs/P1/P2	89.6	5881		> >	01-Well-B10.fcs/P1/P2	88.1	5946
		> > >	Mean : FL1-A = 321718.1444168091	321718			> > >	Mean : FL1-A = 388743.11447143555	388743			Mean : FL1-A = 278648.2095718384	278648			> > >	Mean : FL1-A = 365620.1362609863	365620
		> > >	n/a	9.86	501		> > >	n/a	12	693		n/a	8.43	496		> > >	n/a	10.7	639
			01-Well-B8.fcs		10000			01-Well-B11.fcs		10000		01-Well-B8.fcs		10000			01-Well-B11.fcs		10000
		>	01-Well-B8.fcs/P1	66.1	6615		>	01-Well-B11.fcs/P1	66.3	6633		01-Well-B8.fcs/P1	69.7	6974		>	01-Well-B11.fcs/P1	69.2	6915
		> >	01-Well-B8.fcs/P1/P2	86.9	5746		> >	01-Well-B11.fcs/P1/P2	87.5	5806		01-Well-B8.fcs/P1/P2	87.9	6132		> >	01-Well-B11.fcs/P1/P2	89.5	6192
		> > >	Mean : FL1-A = 390262.65144348145	390263			> > >	Mean : FL1-A = 244389.10484313965	244389			Mean : FL1-A = 233973.64616394043	233974			> > >	Mean : FL1-A = 390537.81509399414	390538
		> > >	n/a	12.2	700		> > >	n/a	8.44	490		n/a	7.75	475		> > >	n/a	11.2	692
			01-Well-B9.fcs		10000			01-Well-B12.fcs		10000		01-Well-B9.fcs		10000			01-Well-B12.fcs		10000
		>	01-Well-B9.fcs/P1	66.8	6682		>	01-Well-B12.fcs/P1	63.3	6330		01-Well-B9.fcs/P1	67	6696		>	01-Well-B12.fcs/P1	67.3	6729
		> >	01-Well-B9.fcs/P1/P2	87.7	5860		> >	01-Well-B12.fcs/P1/P2	89.4	5657		01-Well-B9.fcs/P1/P2	89.5	5994		> >	01-Well-B12.fcs/P1/P2	90.5	6091
		> > >	Mean : FL1-A = 389647.0546722412	389647			> > >	Mean : FL1-A = 372967.43392944336	372967			Mean : FL1-A = 291342.25845336914	291342			> > >	Mean : FL1-A = 374076.5571594238	374077
		> > >	n/a	11.6	681		> > >	n/a	11.6	655		n/a	8.53	511		> > >	n/a	9.65	588
			01-Well-C7.fcs		10000			01-Well-C10.fcs		10000		01-Well-C7.fcs		10000			01-Well-C10.fcs		10000
		>	01-Well-C7.fcs/P1	58.4	5839		>	01-Well-C10.fcs/P1	66.6	6664		01-Well-C7.fcs/P1	62	6196		>	01-Well-C10.fcs/P1	67.8	6778
		> >	01-Well-C7.fcs/P1/P2	87.7	5123		> >	01-Well-C10.fcs/P1/P2	88.8	5915		01-Well-C7.fcs/P1/P2	91.4	5664		> >	01-Well-C10.fcs/P1/P2	91	6168
		> > >	Mean : FL1-A = 108011.5909576416	108012			> > >	Mean : FL1-A = 61592.23046875	61592			Mean : FL1-A = 8429.955078125	8430			> > >	Mean : FL1-A = 86017.0078125	86017
		> > >	n/a	3.69	189		> > >	n/a	3.23	191		n/a	1.69	96		> > >	n/a	2.76	170
			01-Well-C8.fcs		10000			01-Well-C11.fcs		10000		01-Well-C8.fcs		10000			01-Well-C11.fcs		10000
		>	01-Well-C8.fcs/P1	67.3	6735		>	01-Well-C11.fcs/P1	66.8	6677		01-Well-C8.fcs/P1	67.4	6740		>	01-Well-C11.fcs/P1	64	6403
		> >	01-Well-C8.fcs/P1/P2	88.7	5977		> >	01-Well-C11.fcs/P1/P2	89.7	5990		01-Well-C8.fcs/P1/P2	90.5	6103		> >	01-Well-C11.fcs/P1/P2	92.2	5901
		> > >	Mean : FL1-A = 90174.0546875	90174			> > >	Mean : FL1-A = 92806.484375	92806			Mean : FL1-A = 4818.486328125	4818			> > >	Mean : FL1-A = 61757.38671875	61757
		> > >	n/a	3.93	235		> > >	n/a	3.09	185		n/a	1.08	66		> > >	n/a	2.47	146
			01-Well-C9.fcs		10000			01-Well-C12.fcs		10000		01-Well-C9.fcs		10000			01-Well-C12.fcs		10000
		>	01-Well-C9.fcs/P1	66.1	6608		>	01-Well-C12.fcs/P1	65	6504		01-Well-C9.fcs/P1	67	6695		>	01-Well-C12.fcs/P1	67.2	6719
		> >	01-Well-C9.fcs/P1/P2	88.3	5838		> >	01-Well-C12.fcs/P1/P2	90.9	5910		01-Well-C9.fcs/P1/P2	91.1	6097		> >	01-Well-C12.fcs/P1/P2	92	6179
		> > >	Mean : FL1-A = 81209.2109375	81209			> > >	Mean : FL1-A = 120875.88310241699	120876			Mean : FL1-A = 7340.918457031	7341			> > >	Mean : FL1-A = 81452.484375	81452
		> > >	n/a	3.1	181		> > >	n/a	3.86	228		n/a	1.12	68		> > >	n/a	3.07	190
			01-Well-D7.fcs		10000			01-Well-D10.fcs		10000		01-Well-D7.fcs		10000			01-Well-D10.fcs		10000
		>	01-Well-D7.fcs/P1	51.7	5172		>	01-Well-D10.fcs/P1	64.3	6435		01-Well-D7.fcs/P1	52.3	5235		>	01-Well-D10.fcs/P1	65.1	6511
		> >	01-Well-D7.fcs/P1/P2	90.9	4702		> >	01-Well-D10.fcs/P1/P2	92	5923		01-Well-D7.fcs/P1/P2	92.9	4864		> >	01-Well-D10.fcs/P1/P2	91.7	5969
		> > >	Mean : FL1-A = 4859.315917969	4859			> > >	Mean : FL1-A = 7758.829589844	7759			Mean : FL1-A = 8741.581054688	8742			> > >	Mean : FL1-A = 7422.194824219	7422
		> > >	n/a	1.13	53		> > >	n/a	1.35	80		n/a	1.3	63		> > >	n/a	1.16	69
			01-Well-D8.fcs		10000			01-Well-D11.fcs		10000		01-Well-D8.fcs		10000			01-Well-D11.fcs		10000
		>	01-Well-D8.fcs/P1	62.3	6230		>	01-Well-D11.fcs/P1	65.8	6584		01-Well-D8.fcs/P1	60.7	6065		>	01-Well-D11.fcs/P1	66.3	6628
		> >	01-Well-D8.fcs/P1/P2	91.5	5700		> >	01-Well-D11.fcs/P1/P2	92.3	6074		01-Well-D8.fcs/P1/P2	93.1	5649		> >	01-Well-D11.fcs/P1/P2	93.6	6204
		> > >	Mean : FL1-A = 6093.083007813	6093			> > >	Mean : FL1-A = 6928.397949219	6928			Mean : FL1-A = 7604.408691406	7604			> > >	Mean : FL1-A = 8187.047851563	8187
		> > >	n/a	1.6	91		> > >	n/a	1.27	77		n/a	1.15	65		> > >	n/a	1.53	95
			01-Well-D9.fcs		10000			01-Well-D12.fcs		10000		01-Well-D9.fcs		10000			01-Well-D12.fcs		10000
		>	01-Well-D9.fcs/P1	65.8	6575		>	01-Well-D12.fcs/P1	65.1	6506		01-Well-D9.fcs/P1	64.3	6426		>	01-Well-D12.fcs/P1	65.4	6538
		> >	01-Well-D9.fcs/P1/P2	91.3	6006		> >	01-Well-D12.fcs/P1/P2	92.2	6001		01-Well-D9.fcs/P1/P2	92	5915		> >	01-Well-D12.fcs/P1/P2	93.2	6093
		> > >	Mean : FL1-A = 13555.919921875	13556			> > >	Mean : FL1-A = 9320.106445313	9320			Mean : FL1-A = 8865.990234375	8866			> > >	Mean : FL1-A = 4841.397460938	4841
		> > >	n/a	1.55	93		> > >	n/a	1.1	66		n/a	1.32	78		> > >	n/a	1.31	80
			01-Well-A4.fcs		10000			01-Well-A10.fcs		10000		01-Well-E4.fcs		10000			01-Well-E10.fcs		10000
		>	01-Well-A4.fcs/P1	67.8	6783		>	01-Well-A10.fcs/P1	70.2	7022		01-Well-E4.fcs/P1	65.9	6590		>	01-Well-E10.fcs/P1	68.2	6815
		> >	01-Well-A4.fcs/P1/P2	84	5695		> >	01-Well-A10.fcs/P1/P2	91.9	6454		01-Well-E4.fcs/P1/P2	88.8	5853		> >	01-Well-E10.fcs/P1/P2	88.4	6024
		> > >	Mean : FL1-A = 48562.25	48562			> > >	Mean : FL1-A = 30015.77734375	30016			Mean : FL1-A = 60821.2421875	60821			> > >	Mean : FL1-A = 25751.04296875	25751
		> > >	n/a	1.67	95		> > >	n/a	1.19	77		n/a	2.36	138		> > >	n/a	1.46	88
			01-Well-A5.fcs		10000			01-Well-A11.fcs		10000		01-Well-E5.fcs		10000			01-Well-E11.fcs		10000
		>	01-Well-A5.fcs/P1	69.3	6926		>	01-Well-A11.fcs/P1	73.4	7344		01-Well-E5.fcs/P1	64.6	6465		>	01-Well-E11.fcs/P1	71.2	7124
		> >	01-Well-A5.fcs/P1/P2	82.8	5735		> >	01-Well-A11.fcs/P1/P2	91.3	6702		01-Well-E5.fcs/P1/P2	90.1	5823		> >	01-Well-E11.fcs/P1/P2	88.4	6297
		> > >	Mean : FL1-A = 29577.931640625	29578			> > >	Mean : FL1-A = 30103.40625	30103			Mean : FL1-A = 52560.74609375	52561			> > >	Mean : FL1-A = 40081.55859375	40082
		> > >	n/a	1.27	73		> > >	n/a	1.36	91		n/a	2.08	121		> > >	n/a	1.52	96
			01-Well-A6.fcs		10000			01-Well-A12.fcs		10000		01-Well-E6.fcs		10000			01-Well-E12.fcs		10000
		>	01-Well-A6.fcs/P1	65.9	6594		>	01-Well-A12.fcs/P1	72.2	7222		01-Well-E6.fcs/P1	62.3	6228		>	01-Well-E12.fcs/P1	69.2	6916
		> >	01-Well-A6.fcs/P1/P2	81.6	5379		> >	01-Well-A12.fcs/P1/P2	90.7	6552		01-Well-E6.fcs/P1/P2	89.1	5547		> >	01-Well-E12.fcs/P1/P2	87.8	6073
		> > >	Mean : FL1-A = 55816.796875	55817			> > >	Mean : FL1-A = 25111.02734375	25111			Mean : FL1-A = 52484.5859375	52485			> > >	Mean : FL1-A = 37424.66796875	37425
		> > >	n/a	1.67	90		> > >	n/a	1.47	96		n/a	1.98	110		> > >	n/a	1.91	116
			01-Well-D4.fcs		53			01-Well-D4.fcs		10000		01-Well-H4.fcs		10000			01-Well-H4.fcs		10000
		>	01-Well-D4.fcs/P1	0	0		>	01-Well-D4.fcs/P1	64.1	6408		01-Well-H4.fcs/P1	64.7	6474		>	01-Well-H4.fcs/P1	65.7	6574
		> >	01-Well-D4.fcs/P1/P2	0	0		> >	01-Well-D4.fcs/P1/P2	92.4	5919		01-Well-H4.fcs/P1/P2	91.5	5921		> >	01-Well-H4.fcs/P1/P2	91.2	5997
		> > >	Mean : FL1-A	n/a			> > >	Mean : FL1-A = 221860.933303833	221861			Mean : FL1-A = 335541.7490005493	335542			> > >	Mean : FL1-A = 285089.1590118408	285089
		> > >	n/a	0	0		> > >	n/a	8.9	527		n/a	11.2	661		> > >	n/a	11.4	684
			01-Well-D5.fcs		10000			01-Well-D5.fcs		10000		01-Well-H5.fcs		10000			01-Well-H5.fcs		10000
		>	01-Well-D5.fcs/P1	58	5800		>	01-Well-D5.fcs/P1	65.5	6547		01-Well-H5.fcs/P1	67.5	6755		>	01-Well-H5.fcs/P1	70	6996
		> >	01-Well-D5.fcs/P1/P2	94.9	5505		> >	01-Well-D5.fcs/P1/P2	93	6086		01-Well-H5.fcs/P1/P2	91.7	6196		> >	01-Well-H5.fcs/P1/P2	90.9	6357
		> > >	Mean : FL1-A = 202848.10066223145	202848			> > >	Mean : FL1-A = 279430.627822876	279431			Mean : FL1-A = 243181.63394927979	243182			> > >	Mean : FL1-A = 242325.85430145264	242326
		> > >	n/a	7.56	416		> > >	n/a	10.3	625		n/a	8.81	546		> > >	n/a	9.2	585
			01-Well-D6.fcs		10000			01-Well-D6.fcs		10000		01-Well-H6.fcs		10000			01-Well-H6.fcs		10000
		>	01-Well-D6.fcs/P1	60.8	6075		>	01-Well-D6.fcs/P1	66.9	6693		01-Well-H6.fcs/P1	65.8	6580		>	01-Well-H6.fcs/P1	66.4	6637
		> >	01-Well-D6.fcs/P1/P2	95.6	5805		> >	01-Well-D6.fcs/P1/P2	92.2	6173		01-Well-H6.fcs/P1/P2	92.5	6084		> >	01-Well-H6.fcs/P1/P2	91.9	6100
		> > >	Mean : FL1-A = 204191.7324066162	204192			> > >	Mean : FL1-A = 177052.73628234863	177053			Mean : FL1-A = 194575.13809204102	194575			> > >	Mean : FL1-A = 222659.49249267578	222659
		> > >	n/a	7.61	442		> > >	n/a	7.03	434		n/a	8.17	497		> > >	n/a	8.56	522

## Sheet: Figure 5b 5c
		figure 5b and 5c
Legend:			Experiment 1	GFP positive cells (%)	GFP intensity (a.u.)			Experiment 2	GFP positive cells (%)	GFP intensity (a.u.)		Experiment 3	GFP positive cells (%)	GFP intensity (a.u.)			Experiment 4	GFP positive cells (%)	GFP intensity (a.u.)
P1: live cells			inverted tfam	43.3333	459498			inverted tfam	24.4333	146388		inverted tfam	32.2667	219625			inverted tfam	43.1333	440970
P2: Single cells			inverted lipofectamine	6.46333	129205			inverted lipofectamine	4.92667	98379.3		inverted lipofectamine	4.875	101522	only duplicate		inverted lipofectamine	2.63333	47070
FL1-A: FITC fluorescence (a.u.)			normal tfam	64.1	2.18333e+06			normal tfam	67.9667	2.28667e+06		normal tfam	69	2160000			normal tfam	51.3	770667
n/a: GFP positive cells (%)			normal lipofectamine	41.7	1490000			normal lipofectamine	43.8	1630000		normal lipofectamine	42.9667	1.52667e+06			normal lipofectamine	34.9667	1.16767e+06
		Depth	Name	Statistic	#Cells		Depth	Name	Statistic	#Cells		Depth	Name	Statistic	#Cells		Depth	Name	Statistic	#Cells
			01-Well-A1.fcs		10000			01-Well-B1.fcs		10000			01-Well-C1.fcs		10000			01-Well-E1.fcs		10000
		>	01-Well-A1.fcs/P1	60.9	6092		>	01-Well-B1.fcs/P1	66.1	6609		>	01-Well-C1.fcs/P1	60.7	6073		>	01-Well-E1.fcs/P1	70	7000
		> >	01-Well-A1.fcs/P1/P2	93	5666		> >	01-Well-B1.fcs/P1/P2	94.1	6222		> >	01-Well-C1.fcs/P1/P2	93.8	5699		> >	01-Well-E1.fcs/P1/P2	95.2	6665
		> > >	Mean : FL1-A = 132494.0323829651	132494			> > >	Mean : FL1-A = 105363.88158798218	105364			> > >	Mean : FL1-A = 177271.94786071777	177272			> > >	Mean : FL1-A = 514166.4981842041	514000
		> > >	n/a	19.1	1085		> > >	n/a	19.1	1191		> > >	n/a	29.2	1666		> > >	n/a	48.3	3220
			01-Well-A2.fcs		10000			01-Well-B2.fcs		10000			01-Well-C2.fcs		10000			01-Well-E2.fcs		10000
		>	01-Well-A2.fcs/P1	63.5	6355		>	01-Well-B2.fcs/P1	64.2	6421		>	01-Well-C2.fcs/P1	52.5	5247		>	01-Well-E2.fcs/P1	66.2	6625
		> >	01-Well-A2.fcs/P1/P2	94.5	6003		> >	01-Well-B2.fcs/P1/P2	94.1	6045		> >	01-Well-C2.fcs/P1/P2	95.7	5023		> >	01-Well-E2.fcs/P1/P2	93.5	6193
		> > >	Mean : FL1-A = 837536.5257263184	838000			> > >	Mean : FL1-A = 198236.09352111816	198236			> > >	Mean : FL1-A = 253477.8356552124	253478			> > >	Mean : FL1-A = 527114.0098571777	527000
		> > >	n/a	62.2	3732		> > >	n/a	28.6	1731		> > >	n/a	33.7	1693		> > >	n/a	46.1	2855
			01-Well-A3.fcs		10000			01-Well-B3.fcs		10000			01-Well-C3.fcs		10000			01-Well-E3.fcs		10000
		>	01-Well-A3.fcs/P1	69.5	6951		>	01-Well-B3.fcs/P1	67.6	6757		>	01-Well-C3.fcs/P1	52.2	5225		>	01-Well-E3.fcs/P1	65.3	6532
		> >	01-Well-A3.fcs/P1/P2	94.9	6596		> >	01-Well-B3.fcs/P1/P2	95.5	6455		> >	01-Well-C3.fcs/P1/P2	96.1	5020		> >	01-Well-E3.fcs/P1/P2	94	6142
		> > >	Mean : FL1-A = 408300.5428314209	408000			> > >	Mean : FL1-A = 135563.11130523682	135563			> > >	Mean : FL1-A = 228126.4305114746	228126			> > >	Mean : FL1-A = 281910.7246398926	281911
		> > >	n/a	48.7	3211		> > >	n/a	25.6	1653		> > >	n/a	33.9	1701		> > >	n/a	35	2152
			01-Well-A4.fcs		10000			01-Well-B4.fcs		10000			01-Well-C4.fcs		10000			01-Well-F1.fcs		10000
		>	01-Well-A4.fcs/P1	64.6	6459		>	01-Well-B4.fcs/P1	68	6796		>	01-Well-C4.fcs/P1	60.5	6045		>	01-Well-F1.fcs/P1	69.6	6956
		> >	01-Well-A4.fcs/P1/P2	94.7	6118		> >	01-Well-B4.fcs/P1/P2	96.2	6540		> >	01-Well-C4.fcs/P1/P2	95.9	5797		> >	01-Well-F1.fcs/P1/P2	94.5	6574
		> > >	Mean : FL1-A = 156984.27200317383	156984			> > >	Mean : FL1-A = 65201.4296875	65201			> > >	Mean : FL1-A = 100416.77951812744	100417			> > >	Mean : FL1-A = 59587.08203125	59587
		> > >	n/a	7.54	461		> > >	n/a	3.43	224		> > >	n/a	4.8	278		> > >	n/a	2.78	183
			01-Well-A5.fcs		10000			01-Well-B5.fcs		10000			01-Well-C5.fcs		10000			01-Well-F2.fcs		10000
		>	01-Well-A5.fcs/P1	64.8	6481		>	01-Well-B5.fcs/P1	64	6397		>	01-Well-C5.fcs/P1	61.1	6112		>	01-Well-F2.fcs/P1	67.8	6781
		> >	01-Well-A5.fcs/P1/P2	95.1	6161		> >	01-Well-B5.fcs/P1/P2	95.5	6111		> >	01-Well-C5.fcs/P1/P2	95.3	5823		> >	01-Well-F2.fcs/P1/P2	95	6443
		> > >	Mean : FL1-A = 118091.76254272461	118092			> > >	Mean : FL1-A = 83049.1953125	83049			> > >	Mean : FL1-A = 102627.76613235474	102628			> > >	Mean : FL1-A = 38680.63671875	38681
		> > >	n/a	5.73	353		> > >	n/a	4.25	260		> > >	n/a	4.95	288		> > >	n/a	2.36	152
			01-Well-A6.fcs		10000			01-Well-B6.fcs		10000								01-Well-F3.fcs		10000
		>	01-Well-A6.fcs/P1	66.6	6664		>	01-Well-B6.fcs/P1	56.3	5626							>	01-Well-F3.fcs/P1	66.5	6650
		> >	01-Well-A6.fcs/P1/P2	94.8	6319		> >	01-Well-B6.fcs/P1/P2	96.7	5440							> >	01-Well-F3.fcs/P1/P2	94.8	6305
		> > >	Mean : FL1-A = 112537.71781921387	112538			> > >	Mean : FL1-A = 146888.07487487793	146888								> > >	Mean : FL1-A = 42941.6875	42942
		> > >	n/a	6.12	387		> > >	n/a	7.1	386							> > >	n/a	2.76	174
			01-Well-E1.fcs		10000			01-Well-F1.fcs		10000			01-Well-G1.fcs		10000			01-Well-G1.fcs		10000
		>	01-Well-E1.fcs/P1	61.7	6165		>	01-Well-F1.fcs/P1	63.4	6342		>	01-Well-G1.fcs/P1	62	6204		>	01-Well-G1.fcs/P1	68.5	6855
		> >	01-Well-E1.fcs/P1/P2	91	5610		> >	01-Well-F1.fcs/P1/P2	91.5	5802		> >	01-Well-G1.fcs/P1/P2	93.3	5791		> >	01-Well-G1.fcs/P1/P2	94.6	6483
		> > >	Mean : FL1-A = 2118750.57220459	2120000			> > >	Mean : FL1-A = 2677848.1006622314	2680000			> > >	Mean : FL1-A = 1944361.5913391113	1940000			> > >	Mean : FL1-A = 640276.1459350586	640000
		> > >	n/a	61.6	3454		> > >	n/a	73.2	4248		> > >	n/a	65.8	3811		> > >	n/a	47.8	3102
			01-Well-E2.fcs		10000			01-Well-F2.fcs		10000			01-Well-G2.fcs		10000			01-Well-G2.fcs		10000
		>	01-Well-E2.fcs/P1	68.2	6817		>	01-Well-F2.fcs/P1	62.9	6288		>	01-Well-G2.fcs/P1	65.8	6577		>	01-Well-G2.fcs/P1	69.6	6958
		> >	01-Well-E2.fcs/P1/P2	90.6	6177		> >	01-Well-F2.fcs/P1/P2	92.7	5830		> >	01-Well-G2.fcs/P1/P2	93.6	6158		> >	01-Well-G2.fcs/P1/P2	94.5	6575
		> > >	Mean : FL1-A = 2380986.9289398193	2380000			> > >	Mean : FL1-A = 2270039.3199920654	2270000			> > >	Mean : FL1-A = 2385002.613067627	2390000			> > >	Mean : FL1-A = 780086.3742828369	780000
		> > >	n/a	67.5	4168		> > >	n/a	66.4	3869		> > >	n/a	70.3	4331		> > >	n/a	52.8	3470
			01-Well-E3.fcs		10000			01-Well-F3.fcs		10000			01-Well-G3.fcs		10000			01-Well-G3.fcs		10000
		>	01-Well-E3.fcs/P1	66.9	6693		>	01-Well-F3.fcs/P1	66.6	6662		>	01-Well-G3.fcs/P1	63	6304		>	01-Well-G3.fcs/P1	65.9	6594
		> >	01-Well-E3.fcs/P1/P2	92.3	6178		> >	01-Well-F3.fcs/P1/P2	92.5	6163		> >	01-Well-G3.fcs/P1/P2	93	5861		> >	01-Well-G3.fcs/P1/P2	95.6	6302
		> > >	Mean : FL1-A = 2049988.2698059082	2050000			> > >	Mean : FL1-A = 1909665.0123596191	1910000			> > >	Mean : FL1-A = 2147389.8887634277	2150000			> > >	Mean : FL1-A = 892254.1618347168	892000
		> > >	n/a	63.2	3904		> > >	n/a	64.3	3961		> > >	n/a	70.9	4158		> > >	n/a	53.3	3362
			01-Well-E4.fcs		10000			01-Well-F4.fcs		10000			01-Well-G4.fcs		10000			01-Well-H1.fcs		10000
		>	01-Well-E4.fcs/P1	62.5	6250		>	01-Well-F4.fcs/P1	62.9	6291		>	01-Well-G4.fcs/P1	62.1	6207		>	01-Well-H1.fcs/P1	65.3	6528
		> >	01-Well-E4.fcs/P1/P2	91.8	5739		> >	01-Well-F4.fcs/P1/P2	93.9	5908		> >	01-Well-G4.fcs/P1/P2	94.8	5887		> >	01-Well-H1.fcs/P1/P2	94.8	6186
		> > >	Mean : FL1-A = 1328163.3853912354	1330000			> > >	Mean : FL1-A = 1781739.7117614746	1780000			> > >	Mean : FL1-A = 1514806.842803955	1510000			> > >	Mean : FL1-A = 943283.2717895508	943000
		> > >	n/a	38.8	2227		> > >	n/a	46	2716		> > >	n/a	41.2	2428		> > >	n/a	30.1	1864
			01-Well-E5.fcs		10000			01-Well-F5.fcs		10000			01-Well-G5.fcs		10000			01-Well-H2.fcs		10000
		>	01-Well-E5.fcs/P1	61.7	6172		>	01-Well-F5.fcs/P1	58.5	5846		>	01-Well-G5.fcs/P1	58.9	5886		>	01-Well-H2.fcs/P1	65.1	6510
		> >	01-Well-E5.fcs/P1/P2	92	5676		> >	01-Well-F5.fcs/P1/P2	92.4	5402		> >	01-Well-G5.fcs/P1/P2	94	5531		> >	01-Well-H2.fcs/P1/P2	95.9	6245
		> > >	Mean : FL1-A = 1525869.1310882568	1530000			> > >	Mean : FL1-A = 1176354.8851013184	1180000			> > >	Mean : FL1-A = 1495851.755142212	1500000			> > >	Mean : FL1-A = 1391825.0846862793	1390000
		> > >	n/a	42.4	2406		> > >	n/a	35.7	1928		> > >	n/a	44.3	2451		> > >	n/a	40.6	2533
			01-Well-E6.fcs		10000			01-Well-F6.fcs		10000			01-Well-G6.fcs		10000			01-Well-H3.fcs		10000
		>	01-Well-E6.fcs/P1	62.6	6257		>	01-Well-F6.fcs/P1	63.6	6358		>	01-Well-G6.fcs/P1	60	6003		>	01-Well-H3.fcs/P1	64.7	6466
		> >	01-Well-E6.fcs/P1/P2	93.2	5831		> >	01-Well-F6.fcs/P1/P2	93.8	5962		> >	01-Well-G6.fcs/P1/P2	94.2	5654		> >	01-Well-H3.fcs/P1/P2	95.3	6161
		> > >	Mean : FL1-A = 1611140.7279968262	1610000			> > >	Mean : FL1-A = 1929884.5291137695	1930000			> > >	Mean : FL1-A = 1568399.5246887207	1570000			> > >	Mean : FL1-A = 1174307.3463439941	1170000
		> > >	n/a	43.9	2561		> > >	n/a	49.7	2963		> > >	n/a	43.4	2454		> > >	n/a	34.2	2107

## Sheet: Figure 6a 6b
		figure 6a and 6b
Legend:			Experiment 1	GFP positive cells (%)	GFP intensity (a.u.)			Experiment 2	GFP positive cells (%)	GFP intensity (a.u.)			Experiment 3	GFP positive cells (%)	GFP intensity (a.u.)			Experiment 4	GFP positive cells (%)	GFP intensity (a.u.)
P1: live cells			inverted 99% FBS	16.2333	55568.7			inverted 99% FBS	20.8	82878.3			inverted 99% FBS	25.6333	84617			inverted 99% FBS	25.9	95844
P2: Single cells			DNA only	0.85	3666.67			DNA only	1.14333	3632.67			DNA only	0.843333	3602			DNA only	1.13	3725.67
FL1-A: FITC fluorescence (a.u.)			normal 99% FBS	23.6333	87040.7			normal 99% FBS	24.4	88636.3			normal 99% FBS	30.3333	123829			Normal 99% FBS	39.0333	181470
n/a: GFP positive cells (%)
		Depth	Name	Statistic	#Cells		Depth	Name	Statistic	#Cells		Depth	Name	Statistic	#Cells		Depth	Name	Statistic	#Cells
			01-Well-A4.fcs		10000			01-Well-A4.fcs		10000			01-Well-D4.fcs		10000			01-Well-G4.fcs		10000
		>	01-Well-A4.fcs/P1	64.5	6455		>	01-Well-A4.fcs/P1	63.1	6307		>	01-Well-D4.fcs/P1	56.6	5665		>	01-Well-G4.fcs/P1	51.3	5131
		> >	01-Well-A4.fcs/P1/P2	92	5941		> >	01-Well-A4.fcs/P1/P2	92.5	5833		> >	01-Well-D4.fcs/P1/P2	92	5211		> >	01-Well-G4.fcs/P1/P2	93.9	4817
		> > >	Mean : FL1-A = 72168.71875	72169			> > >	Mean : FL1-A = 90468.359375	90468			> > >	Mean : FL1-A = 80846.1328125	80846			> > >	Mean : FL1-A = 98669.3359375	98669
		> > >	n/a	19.4	1155		> > >	n/a	19.7	1147		> > >	n/a	26.4	1377		> > >	n/a	25.6	1234
			01-Well-A5.fcs		10000			01-Well-A5.fcs		10000			01-Well-D5.fcs		10000			01-Well-G5.fcs		10000
		>	01-Well-A5.fcs/P1	67.8	6775		>	01-Well-A5.fcs/P1	65.1	6513		>	01-Well-D5.fcs/P1	60.7	6068		>	01-Well-G5.fcs/P1	59.3	5927
		> >	01-Well-A5.fcs/P1/P2	93	6300		> >	01-Well-A5.fcs/P1/P2	93	6058		> >	01-Well-D5.fcs/P1/P2	91.4	5548		> >	01-Well-G5.fcs/P1/P2	94.7	5614
		> > >	Mean : FL1-A = 41573.5625	41574			> > >	Mean : FL1-A = 83258.2421875	83258			> > >	Mean : FL1-A = 69713.6015625	69714			> > >	Mean : FL1-A = 100521.77906036377	100522
		> > >	n/a	12.9	814		> > >	n/a	22.7	1373		> > >	n/a	22.4	1243		> > >	n/a	25.5	1433
			01-Well-A6.fcs		10000			01-Well-A6.fcs		10000			01-Well-D6.fcs		10000			01-Well-G6.fcs		10000
		>	01-Well-A6.fcs/P1	65.6	6562		>	01-Well-A6.fcs/P1	65.7	6568		>	01-Well-D6.fcs/P1	63.6	6362		>	01-Well-G6.fcs/P1	58.5	5853
		> >	01-Well-A6.fcs/P1/P2	92.9	6094		> >	01-Well-A6.fcs/P1/P2	93.3	6130		> >	01-Well-D6.fcs/P1/P2	93.1	5925		> >	01-Well-G6.fcs/P1/P2	94.4	5526
		> > >	Mean : FL1-A = 52962.6796875	52963			> > >	Mean : FL1-A = 74909.125	74909			> > >	Mean : FL1-A = 103291.48769378662	103291			> > >	Mean : FL1-A = 88341.09375	88341
		> > >	n/a	16.4	1002		> > >	n/a	20	1227		> > >	n/a	28.1	1662		> > >	n/a	26.6	1469
			01-Well-B1.fcs		10000			01-Well-B1.fcs		10000			01-Well-E1.fcs		10000			01-Well-H1.fcs		10000
		>	01-Well-B1.fcs/P1	72.9	7294		>	01-Well-B1.fcs/P1	68	6803		>	01-Well-E1.fcs/P1	71.4	7140		>	01-Well-H1.fcs/P1	64.3	6428
		> >	01-Well-B1.fcs/P1/P2	94.1	6866		> >	01-Well-B1.fcs/P1/P2	93.7	6372		> >	01-Well-E1.fcs/P1/P2	94.2	6727		> >	01-Well-H1.fcs/P1/P2	94.8	6095
		> > >	Mean : FL1-A = 3733.965332031	3734			> > >	Mean : FL1-A = 3637.515380859	3638			> > >	Mean : FL1-A = 3657.587890625	3658			> > >	Mean : FL1-A = 3740.1171875	3740
		> > >	n/a	0.93	64		> > >	n/a	1.08	69		> > >	n/a	0.97	65		> > >	n/a	1.23	75
			01-Well-B2.fcs		10000			01-Well-B2.fcs		10000			01-Well-E2.fcs		10000			01-Well-H2.fcs		10000
		>	01-Well-B2.fcs/P1	72.3	7226		>	01-Well-B2.fcs/P1	71.5	7145		>	01-Well-E2.fcs/P1	71.5	7151		>	01-Well-H2.fcs/P1	62.2	6216
		> >	01-Well-B2.fcs/P1/P2	94.8	6848		> >	01-Well-B2.fcs/P1/P2	94.4	6747		> >	01-Well-E2.fcs/P1/P2	94.1	6730		> >	01-Well-H2.fcs/P1/P2	95.6	5942
		> > >	Mean : FL1-A = 3633.608398438	3634			> > >	Mean : FL1-A = 3593.337402344	3593			> > >	Mean : FL1-A = 3620.870117188	3621			> > >	Mean : FL1-A = 3774.609863281	3775
		> > >	n/a	0.63	43		> > >	n/a	1.2	81		> > >	n/a	0.82	55		> > >	n/a	1.21	72
			01-Well-B3.fcs		10000			01-Well-B3.fcs		10000			01-Well-E3.fcs		10000			01-Well-H3.fcs		10000
		>	01-Well-B3.fcs/P1	75.5	7550		>	01-Well-B3.fcs/P1	71.9	7187		>	01-Well-E3.fcs/P1	72.6	7264		>	01-Well-H3.fcs/P1	62.9	6286
		> >	01-Well-B3.fcs/P1/P2	95.2	7184		> >	01-Well-B3.fcs/P1/P2	94.7	6808		> >	01-Well-E3.fcs/P1/P2	94.9	6893		> >	01-Well-H3.fcs/P1/P2	95.5	6000
		> > >	Mean : FL1-A = 3631.549316406	3632			> > >	Mean : FL1-A = 3667.265380859	3667			> > >	Mean : FL1-A = 3527.15625	3527			> > >	Mean : FL1-A = 3661.749023438	3662
		> > >	n/a	0.99	71		> > >	n/a	1.15	78		> > >	n/a	0.74	51		> > >	n/a	0.95	57
			01-Well-B4.fcs		10000			01-Well-B4.fcs		10000			01-Well-E4.fcs		10000			01-Well-H4.fcs		10000
		>	01-Well-B4.fcs/P1	72.4	7237		>	01-Well-B4.fcs/P1	66	6599		>	01-Well-E4.fcs/P1	66.8	6680		>	01-Well-H4.fcs/P1	61.2	6116
		> >	01-Well-B4.fcs/P1/P2	94.5	6842		> >	01-Well-B4.fcs/P1/P2	94.4	6229		> >	01-Well-E4.fcs/P1/P2	93.9	6274		> >	01-Well-H4.fcs/P1/P2	95.6	5846
		> > >	Mean : FL1-A = 51056.11328125	51056			> > >	Mean : FL1-A = 104313.55237960815	104314			> > >	Mean : FL1-A = 110876.30987167358	110876			> > >	Mean : FL1-A = 208294.79694366455	208295
		> > >	n/a	16.6	1139		> > >	n/a	28.4	1767		> > >	n/a	28.3	1778		> > >	n/a	42.5	2485
			01-Well-B5.fcs		10000			01-Well-B5.fcs		10000			01-Well-E5.fcs		10000			01-Well-H5.fcs		10000
		>	01-Well-B5.fcs/P1	70	6997		>	01-Well-B5.fcs/P1	70.1	7008		>	01-Well-E5.fcs/P1	69.6	6961		>	01-Well-H5.fcs/P1	61.8	6178
		> >	01-Well-B5.fcs/P1/P2	93.6	6546		> >	01-Well-B5.fcs/P1/P2	95.3	6676		> >	01-Well-E5.fcs/P1/P2	94.2	6559		> >	01-Well-H5.fcs/P1/P2	95.2	5879
		> > >	Mean : FL1-A = 98485.9140625	98486			> > >	Mean : FL1-A = 69685.71875	69686			> > >	Mean : FL1-A = 128903.26976776123	128903			> > >	Mean : FL1-A = 165813.7321472168	165814
		> > >	n/a	25.9	1694		> > >	n/a	20.1	1341		> > >	n/a	30.6	2008		> > >	n/a	38.9	2285
			01-Well-B6.fcs		10000			01-Well-B6.fcs		10000			01-Well-E6.fcs		10000			01-Well-H6.fcs		10000
		>	01-Well-B6.fcs/P1	69.6	6960		>	01-Well-B6.fcs/P1	70.2	7024		>	01-Well-E6.fcs/P1	67.6	6762		>	01-Well-H6.fcs/P1	63.3	6333
		> >	01-Well-B6.fcs/P1/P2	94.8	6596		> >	01-Well-B6.fcs/P1/P2	95.7	6721		> >	01-Well-E6.fcs/P1/P2	94.4	6381		> >	01-Well-H6.fcs/P1/P2	95.1	6021
		> > >	Mean : FL1-A = 111579.89501953125	111580			> > >	Mean : FL1-A = 91909.1875	91909			> > >	Mean : FL1-A = 131707.8471183777	131708			> > >	Mean : FL1-A = 170301.31816864014	170301
		> > >	n/a	28.4	1875		> > >	n/a	24.7	1661		> > >	n/a	32.1	2049		> > >	n/a	35.7	2151

## Sheet: Figure 6c
			Experiment 1						Experiment 2						Experiment 3						Experiment 4
			10 ng	2.87333	8675				10 ng	2.7	8402				10 ng	2.98333	7543.33				10 ng	3.84667	22208.3
			50 ng	17.2	82423				50 ng	17	92530				50 ng	21.7333	104134				50 ng	22.3	248226
			100 ng	35.9	252492				100 ng	36.0333	273967				100 ng	39.2667	237227				100 ng	42.9	675000
			250 ng	57.5667	667667				250 ng	50.4333	611667				250 ng	62.6333	741000				250 ng	56.4667	1.22567e+06
			500 ng	62.5667	860000				500 ng	60	933333				500 ng	71.9333	999333				500 ng	70.4667	1960000
			0 ng	0.95	3630.33				0 ng	0.983333	3559.67				0 ng	0.8	3462.67				0 ng	1.00667	4692
			LP3000	1.77667	3949.67				LP3000	1.33333	4026.67				LP3000	1.08	4687				LP3000	1.70667	5019.33
			XtremeGene	1.82333	4458				XtremeGene	1.83	4847				XtremeGene	1.14	5040				XtremeGene	2.10667	5250.33
		Depth	Name	Statistic	#Cells			Depth	Name	Statistic	#Cells			Depth	Name	Statistic	#Cells			Depth	Name	Statistic	#Cells
			01-Well-A1.fcs		10000				01-Well-A1.fcs		11086				01-Well-F1.fcs		10000				01-Well-A1.fcs		24276
		>	01-Well-A1.fcs/P1	73.8	7383			>	01-Well-A1.fcs/P1	73.1	8108			>	01-Well-F1.fcs/P1	65.8	6578			>	01-Well-A1.fcs/P1	72.7	17640
		> >	01-Well-A1.fcs/P1/P2	93.5	6900			> >	01-Well-A1.fcs/P1/P2	92.9	7536			> >	01-Well-F1.fcs/P1/P2	94	6185			> >	01-Well-A1.fcs/P1/P2	85.9	15160
		> > >	Mean : FL1-A = 8731.373046875	8731				> > >	Mean : FL1-A = 6921.931152344	6922				> > >	Mean : FL1-A = 5321.752929688	5322				> > >	Mean : FL1-A = 17280.9609375	17281
		> > >	n/a	3.22	222			> > >	n/a	2.23	168			> > >	n/a	2.04	126			> > >	n/a	3.47	526
			01-Well-A2.fcs		10000				01-Well-A2.fcs		10000				01-Well-F2.fcs		10000				01-Well-A2.fcs		10000
		>	01-Well-A2.fcs/P1	74	7401			>	01-Well-A2.fcs/P1	76	7601			>	01-Well-F2.fcs/P1	66.4	6641			>	01-Well-A2.fcs/P1	75.9	7588
		> >	01-Well-A2.fcs/P1/P2	93	6884			> >	01-Well-A2.fcs/P1/P2	92.4	7022			> >	01-Well-F2.fcs/P1/P2	93.2	6192			> >	01-Well-A2.fcs/P1/P2	87.1	6611
		> > >	Mean : FL1-A = 7122.595214844	7123				> > >	Mean : FL1-A = 11597.49609375	11597				> > >	Mean : FL1-A = 8411.069335938	8411				> > >	Mean : FL1-A = 27881.685546875	27882
		> > >	n/a	2.59	178			> > >	n/a	3.43	241			> > >	n/a	3.12	193			> > >	n/a	4.73	313
			01-Well-A3.fcs		10000				01-Well-A3.fcs		10000				01-Well-F3.fcs		10000				01-Well-A3.fcs		10000
		>	01-Well-A3.fcs/P1	77	7696			>	01-Well-A3.fcs/P1	74.8	7480			>	01-Well-F3.fcs/P1	63.9	6389			>	01-Well-A3.fcs/P1	77.6	7763
		> >	01-Well-A3.fcs/P1/P2	93.9	7230			> >	01-Well-A3.fcs/P1/P2	91.4	6834			> >	01-Well-F3.fcs/P1/P2	92.8	5931			> >	01-Well-A3.fcs/P1/P2	87.6	6799
		> > >	Mean : FL1-A = 10171.134765625	10171				> > >	Mean : FL1-A = 6687.286621094	6687				> > >	Mean : FL1-A = 8897.463867188	8897				> > >	Mean : FL1-A = 21462.28515625	21462
		> > >	n/a	2.81	203			> > >	n/a	2.44	167			> > >	n/a	3.79	225			> > >	n/a	3.34	227
			01-Well-A4.fcs		10000				01-Well-A4.fcs		10000				01-Well-F4.fcs		10000				01-Well-A4.fcs		10000
		>	01-Well-A4.fcs/P1	67.9	6790			>	01-Well-A4.fcs/P1	69.7	6970			>	01-Well-F4.fcs/P1	65.8	6580			>	01-Well-A4.fcs/P1	71.9	7192
		> >	01-Well-A4.fcs/P1/P2	93.1	6323			> >	01-Well-A4.fcs/P1/P2	91.8	6397			> >	01-Well-F4.fcs/P1/P2	92.8	6108			> >	01-Well-A4.fcs/P1/P2	86.3	6205
		> > >	Mean : FL1-A = 846851.921081543	847000				> > >	Mean : FL1-A = 599825.6206512451	600000				> > >	Mean : FL1-A = 838369.083404541	838000				> > >	Mean : FL1-A = 1797270.393371582	1800000
		> > >	n/a	64.2	4060			> > >	n/a	48.9	3129			> > >	n/a	66.3	4048			> > >	n/a	67.4	4183
			01-Well-A5.fcs		10000				01-Well-A5.fcs		10000				01-Well-F5.fcs		10000				01-Well-A5.fcs		10000
		>	01-Well-A5.fcs/P1	68.6	6857			>	01-Well-A5.fcs/P1	67.5	6748			>	01-Well-F5.fcs/P1	61.9	6186			>	01-Well-A5.fcs/P1	74.8	7483
		> >	01-Well-A5.fcs/P1/P2	93	6375			> >	01-Well-A5.fcs/P1/P2	91.8	6197			> >	01-Well-F5.fcs/P1/P2	93.6	5792			> >	01-Well-A5.fcs/P1/P2	87.5	6548
		> > >	Mean : FL1-A = 498097.41973876953	498000				> > >	Mean : FL1-A = 672653.05519104	673000				> > >	Mean : FL1-A = 633650.7320404053	634000				> > >	Mean : FL1-A = 757148.4565734863	757000
		> > >	n/a	52	3318			> > >	n/a	55.5	3439			> > >	n/a	60.3	3490			> > >	n/a	46.6	3051
			01-Well-A6.fcs		10000				01-Well-A6.fcs		10000				01-Well-F6.fcs		10000				01-Well-A6.fcs		10000
		>	01-Well-A6.fcs/P1	71.7	7169			>	01-Well-A6.fcs/P1	66.9	6691			>	01-Well-F6.fcs/P1	61.4	6137			>	01-Well-A6.fcs/P1	70.7	7068
		> >	01-Well-A6.fcs/P1/P2	92.7	6648			> >	01-Well-A6.fcs/P1/P2	92.6	6193			> >	01-Well-F6.fcs/P1/P2	93	5710			> >	01-Well-A6.fcs/P1/P2	87.4	6175
		> > >	Mean : FL1-A = 657879.3048858643	658000				> > >	Mean : FL1-A = 561996.603012085	562000				> > >	Mean : FL1-A = 751120.138168335	751000				> > >	Mean : FL1-A = 1124412.2982025146	1120000
		> > >	n/a	56.5	3759			> > >	n/a	46.9	2904			> > >	n/a	61.3	3503			> > >	n/a	55.4	3420
			01-Well-B1.fcs		10000				01-Well-B1.fcs		10000				01-Well-G1.fcs		10000				01-Well-B1.fcs		10000
		>	01-Well-B1.fcs/P1	74.2	7419			>	01-Well-B1.fcs/P1	74.2	7418			>	01-Well-G1.fcs/P1	63.6	6357			>	01-Well-B1.fcs/P1	73.9	7387
		> >	01-Well-B1.fcs/P1/P2	93	6898			> >	01-Well-B1.fcs/P1/P2	91.4	6779			> >	01-Well-G1.fcs/P1/P2	93.1	5917			> >	01-Well-B1.fcs/P1/P2	87.5	6464
		> > >	Mean : FL1-A = 81505.8671875	81506				> > >	Mean : FL1-A = 96117.21875	96117				> > >	Mean : FL1-A = 80931.578125	80932				> > >	Mean : FL1-A = 328869.2235946655	328869
		> > >	n/a	17.6	1211			> > >	n/a	17.9	1216			> > >	n/a	20.7	1226			> > >	n/a	26.4	1707
			01-Well-B2.fcs		10000				01-Well-B2.fcs		10000				01-Well-G2.fcs		10000				01-Well-B2.fcs		10000
		>	01-Well-B2.fcs/P1	77	7704			>	01-Well-B2.fcs/P1	70.2	7021			>	01-Well-G2.fcs/P1	65.2	6522			>	01-Well-B2.fcs/P1	71	7105
		> >	01-Well-B2.fcs/P1/P2	93.7	7218			> >	01-Well-B2.fcs/P1/P2	92.2	6475			> >	01-Well-G2.fcs/P1/P2	92.6	6041			> >	01-Well-B2.fcs/P1/P2	87.2	6193
		> > >	Mean : FL1-A = 91192.4453125	91192				> > >	Mean : FL1-A = 101791.65601730347	101792				> > >	Mean : FL1-A = 106368.68476867676	106369				> > >	Mean : FL1-A = 194712.54348754883	194713
		> > >	n/a	17.8	1288			> > >	n/a	17	1100			> > >	n/a	20.8	1254			> > >	n/a	19.3	1198
			01-Well-B3.fcs		10000				01-Well-B3.fcs		10000				01-Well-G3.fcs		10000				01-Well-B3.fcs		10000
		>	01-Well-B3.fcs/P1	74.8	7475			>	01-Well-B3.fcs/P1	70.2	7025			>	01-Well-G3.fcs/P1	63.9	6391			>	01-Well-B3.fcs/P1	70.3	7032
		> >	01-Well-B3.fcs/P1/P2	94.3	7047			> >	01-Well-B3.fcs/P1/P2	92.5	6501			> >	01-Well-G3.fcs/P1/P2	93.6	5979			> >	01-Well-B3.fcs/P1/P2	87.1	6126
		> > >	Mean : FL1-A = 74570.7890625	74571				> > >	Mean : FL1-A = 79681.3984375	79681				> > >	Mean : FL1-A = 125100.27885437012	125100				> > >	Mean : FL1-A = 221095.8480834961	221096
		> > >	n/a	16.2	1144			> > >	n/a	16.1	1049			> > >	n/a	23.7	1419			> > >	n/a	21.2	1299
			01-Well-B4.fcs		10000				01-Well-B4.fcs		10000				01-Well-G4.fcs		10000				01-Well-B4.fcs		10000
		>	01-Well-B4.fcs/P1	68.1	6808			>	01-Well-B4.fcs/P1	66.7	6670			>	01-Well-G4.fcs/P1	59.4	5936			>	01-Well-B4.fcs/P1	62.6	6265
		> >	01-Well-B4.fcs/P1/P2	93.9	6391			> >	01-Well-B4.fcs/P1/P2	92.8	6191			> >	01-Well-G4.fcs/P1/P2	93.6	5558			> >	01-Well-B4.fcs/P1/P2	86.7	5433
		> > >	Mean : FL1-A = 792098.331451416	792000				> > >	Mean : FL1-A = 1039804.6970367432	1040000				> > >	Mean : FL1-A = 973385.7154846191	973000				> > >	Mean : FL1-A = 2238139.1525268555	2240000
		> > >	n/a	60.4	3858			> > >	n/a	63.7	3944			> > >	n/a	71.7	3984			> > >	n/a	76.1	4134
			01-Well-B5.fcs		10000				01-Well-B5.fcs		10000				01-Well-G5.fcs		10000				01-Well-B5.fcs		10000
		>	01-Well-B5.fcs/P1	69.6	6958			>	01-Well-B5.fcs/P1	68.3	6826			>	01-Well-G5.fcs/P1	60.3	6026			>	01-Well-B5.fcs/P1	64.3	6435
		> >	01-Well-B5.fcs/P1/P2	94.1	6547			> >	01-Well-B5.fcs/P1/P2	92.5	6315			> >	01-Well-G5.fcs/P1/P2	94.5	5692			> >	01-Well-B5.fcs/P1/P2	88.2	5674
		> > >	Mean : FL1-A = 825509.9296569824	826000				> > >	Mean : FL1-A = 750466.2036895752	750000				> > >	Mean : FL1-A = 1053635.1203918457	1050000				> > >	Mean : FL1-A = 1789945.5070495605	1790000
		> > >	n/a	61.3	4014			> > >	n/a	55.1	3480			> > >	n/a	73.7	4197			> > >	n/a	69.7	3953
			01-Well-B6.fcs		10000				01-Well-B6.fcs		10000				01-Well-G6.fcs		10000				01-Well-B6.fcs		10000
		>	01-Well-B6.fcs/P1	64.6	6457			>	01-Well-B6.fcs/P1	66.2	6621			>	01-Well-G6.fcs/P1	58.9	5889			>	01-Well-B6.fcs/P1	65.1	6513
		> >	01-Well-B6.fcs/P1/P2	95.2	6147			> >	01-Well-B6.fcs/P1/P2	92.9	6153			> >	01-Well-G6.fcs/P1/P2	94.3	5555			> >	01-Well-B6.fcs/P1/P2	88.2	5747
		> > >	Mean : FL1-A = 962242.7940368652	962000				> > >	Mean : FL1-A = 1007827.639579773	1010000				> > >	Mean : FL1-A = 975425.1480102539	975000				> > >	Mean : FL1-A = 1848454.0939331055	1850000
		> > >	n/a	66	4060			> > >	n/a	61.2	3766			> > >	n/a	70.4	3910			> > >	n/a	65.6	3772
			01-Well-C1.fcs		10000				01-Well-C1.fcs		10000				01-Well-H1.fcs		10000				01-Well-C1.fcs		10000
		>	01-Well-C1.fcs/P1	70.1	7008			>	01-Well-C1.fcs/P1	66.6	6662			>	01-Well-H1.fcs/P1	63.8	6385			>	01-Well-C1.fcs/P1	70.1	7008
		> >	01-Well-C1.fcs/P1/P2	94.7	6637			> >	01-Well-C1.fcs/P1/P2	93.5	6228			> >	01-Well-H1.fcs/P1/P2	93.5	5973			> >	01-Well-C1.fcs/P1/P2	87.9	6161
		> > >	Mean : FL1-A = 320584.24949645996	320584				> > >	Mean : FL1-A = 283138.6375427246	283139				> > >	Mean : FL1-A = 270733.118057251	270733				> > >	Mean : FL1-A = 657479.5722961426	657000
		> > >	n/a	38.9	2585			> > >	n/a	37	2305			> > >	n/a	41.1	2457			> > >	n/a	40.4	2489
			01-Well-C2.fcs		10000				01-Well-C2.fcs		10000				01-Well-H2.fcs		10000				01-Well-C2.fcs		10000
		>	01-Well-C2.fcs/P1	71.7	7167			>	01-Well-C2.fcs/P1	64.6	6456			>	01-Well-H2.fcs/P1	64.5	6446			>	01-Well-C2.fcs/P1	68.1	6808
		> >	01-Well-C2.fcs/P1/P2	94.4	6765			> >	01-Well-C2.fcs/P1/P2	93	6007			> >	01-Well-H2.fcs/P1/P2	94.3	6077			> >	01-Well-C2.fcs/P1/P2	88	5993
		> > >	Mean : FL1-A = 174712.72945404053	174713				> > >	Mean : FL1-A = 267552.18505859375	267552				> > >	Mean : FL1-A = 225925.94623565674	225926				> > >	Mean : FL1-A = 664865.255355835	665000
		> > >	n/a	28.9	1955			> > >	n/a	36.1	2167			> > >	n/a	39.5	2399			> > >	n/a	42.5	2545
			01-Well-C3.fcs		10000				01-Well-C3.fcs		10000				01-Well-H3.fcs		10000				01-Well-C3.fcs		10000
		>	01-Well-C3.fcs/P1	69.3	6931			>	01-Well-C3.fcs/P1	66.9	6692			>	01-Well-H3.fcs/P1	64.3	6431			>	01-Well-C3.fcs/P1	67.9	6791
		> >	01-Well-C3.fcs/P1/P2	95.4	6610			> >	01-Well-C3.fcs/P1/P2	93.3	6241			> >	01-Well-H3.fcs/P1/P2	94.8	6094			> >	01-Well-C3.fcs/P1/P2	88.5	6011
		> > >	Mean : FL1-A = 262180.2091598511	262180				> > >	Mean : FL1-A = 271211.02809906006	271211				> > >	Mean : FL1-A = 215020.82347869873	215021				> > >	Mean : FL1-A = 702603.1970977783	703000
		> > >	n/a	39.9	2637			> > >	n/a	35	2187			> > >	n/a	37.2	2268			> > >	n/a	45.8	2755
			01-Well-C4.fcs		10000				01-Well-C4.fcs		10000				01-Well-H4.fcs		10000				01-Well-C4.fcs		10000
		>	01-Well-C4.fcs/P1	72.1	7209			>	01-Well-C4.fcs/P1	70.1	7007			>	01-Well-H4.fcs/P1	64.7	6470			>	01-Well-C4.fcs/P1	74	7396
		> >	01-Well-C4.fcs/P1/P2	95.2	6862			> >	01-Well-C4.fcs/P1/P2	94	6590			> >	01-Well-H4.fcs/P1/P2	95.3	6165			> >	01-Well-C4.fcs/P1/P2	89.3	6608
		> > >	Mean : FL1-A = 3684.002685547	3684				> > >	Mean : FL1-A = 3597.004882813	3597				> > >	Mean : FL1-A = 3458.669189453	3459				> > >	Mean : FL1-A = 4659.278808594	4659
		> > >	n/a	0.99	68			> > >	n/a	1.03	68			> > >	n/a	0.92	57			> > >	n/a	0.89	59
			01-Well-C5.fcs		10000				01-Well-C5.fcs		10000				01-Well-H5.fcs		10000				01-Well-C5.fcs		10000
		>	01-Well-C5.fcs/P1	71.4	7144			>	01-Well-C5.fcs/P1	69.4	6944			>	01-Well-H5.fcs/P1	63.4	6336			>	01-Well-C5.fcs/P1	72.6	7262
		> >	01-Well-C5.fcs/P1/P2	95.5	6823			> >	01-Well-C5.fcs/P1/P2	93.4	6489			> >	01-Well-H5.fcs/P1/P2	95.5	6049			> >	01-Well-C5.fcs/P1/P2	88.3	6411
		> > >	Mean : FL1-A = 3518.761474609	3519				> > >	Mean : FL1-A = 3603.134033203	3603				> > >	Mean : FL1-A = 3500.276855469	3500				> > >	Mean : FL1-A = 4698.814941406	4699
		> > >	n/a	0.85	58			> > >	n/a	0.92	60			> > >	n/a	0.76	46			> > >	n/a	1.12	72
			01-Well-C6.fcs		10000				01-Well-C6.fcs		10000				01-Well-H6.fcs		10000				01-Well-C6.fcs		10000
		>	01-Well-C6.fcs/P1	69.1	6907			>	01-Well-C6.fcs/P1	70.6	7063			>	01-Well-H6.fcs/P1	65.9	6592			>	01-Well-C6.fcs/P1	74.8	7477
		> >	01-Well-C6.fcs/P1/P2	94.9	6552			> >	01-Well-C6.fcs/P1/P2	93.8	6628			> >	01-Well-H6.fcs/P1/P2	95.1	6266			> >	01-Well-C6.fcs/P1/P2	88.8	6637
		> > >	Mean : FL1-A = 3688.11328125	3688				> > >	Mean : FL1-A = 3478.993408203	3479				> > >	Mean : FL1-A = 3429.232910156	3429				> > >	Mean : FL1-A = 4718.072753906	4718
		> > >	n/a	1.01	66			> > >	n/a	1	66			> > >	n/a	0.72	45			> > >	n/a	1.01	67
			01-Well-A4.fcs		10000				01-Well-B4.fcs		10000				01-Well-B4.fcs		10000				01-Well-B4.fcs		10000
		>	01-Well-A4.fcs/P1	69.8	6983			>	01-Well-B4.fcs/P1	70.7	7071			>	01-Well-B4.fcs/P1	63.8	6378			>	01-Well-B4.fcs/P1	60	5997
		> >	01-Well-A4.fcs/P1/P2	90.4	6315			> >	01-Well-B4.fcs/P1/P2	91	6438			> >	01-Well-B4.fcs/P1/P2	91.3	5821			> >	01-Well-B4.fcs/P1/P2	91.9	5511
		> > >	Mean : FL1-A = 3934.069335938	3934				> > >	Mean : FL1-A = 3787.377685547	3787				> > >	Mean : FL1-A = 4898.350585938	4898				> > >	Mean : FL1-A = 4979.625	4980
		> > >	n/a	1.84	116			> > >	n/a	1.4	90			> > >	n/a	1.41	82			> > >	n/a	1.52	84
			01-Well-A5.fcs		10000				01-Well-B5.fcs		10000				01-Well-B5.fcs		10000				01-Well-B5.fcs		10000
		>	01-Well-A5.fcs/P1	71.7	7174			>	01-Well-B5.fcs/P1	71.8	7177			>	01-Well-B5.fcs/P1	62.8	6280			>	01-Well-B5.fcs/P1	60.7	6074
		> >	01-Well-A5.fcs/P1/P2	90.7	6508			> >	01-Well-B5.fcs/P1/P2	90.7	6509			> >	01-Well-B5.fcs/P1/P2	90.7	5699			> >	01-Well-B5.fcs/P1/P2	92.3	5604
		> > >	Mean : FL1-A = 4023.442138672	4023				> > >	Mean : FL1-A = 4540.685546875	4541				> > >	Mean : FL1-A = 4557.100585938	4557				> > >	Mean : FL1-A = 4916.289550781	4916
		> > >	n/a	1.72	112			> > >	n/a	1.55	101			> > >	n/a	0.98	56			> > >	n/a	1.3	73
			01-Well-A6.fcs		10000				01-Well-B6.fcs		10000				01-Well-B6.fcs		10000				01-Well-B6.fcs		10000
		>	01-Well-A6.fcs/P1	71.4	7139			>	01-Well-B6.fcs/P1	71.4	7140			>	01-Well-B6.fcs/P1	62.5	6246			>	01-Well-B6.fcs/P1	60.7	6072
		> >	01-Well-A6.fcs/P1/P2	92	6568			> >	01-Well-B6.fcs/P1/P2	92	6570			> >	01-Well-B6.fcs/P1/P2	92.3	5763			> >	01-Well-B6.fcs/P1/P2	93.2	5660
		> > >	Mean : FL1-A = 3892.284912109	3892				> > >	Mean : FL1-A = 3752.254882813	3752				> > >	Mean : FL1-A = 4606.297363281	4606				> > >	Mean : FL1-A = 5161.614257813	5162
		> > >	n/a	1.77	116			> > >	n/a	1.05	69			> > >	n/a	0.85	49			> > >	n/a	2.3	130
			01-Well-C4.fcs		10000				01-Well-D4.fcs		10000				01-Well-C4.fcs		10000				01-Well-C4.fcs		10000
		>	01-Well-C4.fcs/P1	73.1	7307			>	01-Well-D4.fcs/P1	67.9	6787			>	01-Well-C4.fcs/P1	59	5903			>	01-Well-C4.fcs/P1	56.4	5640
		> >	01-Well-C4.fcs/P1/P2	92.4	6752			> >	01-Well-D4.fcs/P1/P2	92.4	6272			> >	01-Well-C4.fcs/P1/P2	92.3	5448			> >	01-Well-C4.fcs/P1/P2	93.2	5255
		> > >	Mean : FL1-A = 4136.536132813	4137				> > >	Mean : FL1-A = 4908.043457031	4908				> > >	Mean : FL1-A = 4735.274902344	4735				> > >	Mean : FL1-A = 5207.28125	5207
		> > >	n/a	1.54	104			> > >	n/a	1.53	96			> > >	n/a	1.25	68			> > >	n/a	1.85	97
			01-Well-C5.fcs		10000				01-Well-D5.fcs		10000				01-Well-C5.fcs		10000				01-Well-C5.fcs		10000
		>	01-Well-C5.fcs/P1	70.5	7053			>	01-Well-D5.fcs/P1	67.3	6734			>	01-Well-C5.fcs/P1	59.2	5924			>	01-Well-C5.fcs/P1	58.4	5839
		> >	01-Well-C5.fcs/P1/P2	92.6	6530			> >	01-Well-D5.fcs/P1/P2	92.5	6227			> >	01-Well-C5.fcs/P1/P2	92.5	5481			> >	01-Well-C5.fcs/P1/P2	93.7	5471
		> > >	Mean : FL1-A = 4578.215820313	4578				> > >	Mean : FL1-A = 4206.502929688	4207				> > >	Mean : FL1-A = 4873.711914063	4874				> > >	Mean : FL1-A = 5279.5703125	5280
		> > >	n/a	1.94	127			> > >	n/a	2.06	128			> > >	n/a	1.17	64			> > >	n/a	1.99	109
			01-Well-C6.fcs		10000				01-Well-D6.fcs		10000				01-Well-C6.fcs		10000				01-Well-C6.fcs		10000
		>	01-Well-C6.fcs/P1	70.1	7006			>	01-Well-D6.fcs/P1	63.5	6349			>	01-Well-C6.fcs/P1	62.2	6220			>	01-Well-C6.fcs/P1	55.9	5593
		> >	01-Well-C6.fcs/P1/P2	91.3	6394			> >	01-Well-D6.fcs/P1/P2	92.7	5886			> >	01-Well-C6.fcs/P1/P2	93.3	5804			> >	01-Well-C6.fcs/P1/P2	94.3	5272
		> > >	Mean : FL1-A = 4658.878417969	4659				> > >	Mean : FL1-A = 5426.166992188	5426				> > >	Mean : FL1-A = 5511.198242188	5511				> > >	Mean : FL1-A = 5264.436035156	5264
		> > >	n/a	1.99	127			> > >	n/a	1.9	112			> > >	n/a	1	58			> > >	n/a	2.48	131

## Sheet: Figure 7c
			figure 7c
	Legend:		experiment 1						experiment 1b						experiment 2						experiment 3
	P1: live cells		FBS (%)	Proteins	Mean fluorescence	Substr. Background	normalize		FBS (%)	Proteins	Mean fluorescence	Substr. Background	normalize		FBS (%)	Proteins	Mean fluorescence	Substr. Background	normalize		FBS (%)	Proteins	Mean fluorescence	Substr. Background	normalize
	P2: Single cells		10	cysTFAM-VRK1 and PLC-TFAM	5585	1606.33	0.363973		10	cysTFAM-VRK1 and PLC-TFAM	5076	832.667	0.188671		10	lipofectamine	10857.5	6514.17	1		10	cysTFAM-VRK1 and PLC-TFAM	9965.33	1314.33	0.146504
	FL1-A: FITC fluorescence (a.u.)		95	cysTFAM-VRK1 and PLC-TFAM	4456.5	477.833	0.10827		95	cysTFAM-VRK1 and PLC-TFAM	3999	-244.333	-0.0553625		95	lipofectamine	6415	2071.67	0.318025		95	cysTFAM-VRK1 and PLC-TFAM	8483.33	-167.667	-0.0186892
	n/a: GFP positive cells (%)		10	lipofectamine	8392	4413.33	1		10	free protein	4341	97.667	0.02213		10	free protein	7882	3538.67	0.543226		10	lipofectamine	17622.3	8971.33	1
			95	lipofectamine	5104	1125.33	0.254985		95	free protein	4313	69.667	0.0157856		95	free protein	5299	955.667	0.146706		95	lipofectamine	10775	2124	0.236754
			10	free protein	4380	401.333	0.0909365			untreated	4243.33	0.000333333	7.55287e-08			untreated	4343.33	0.000333333	5.11705e-08			untreated cells	8651	0	0
			95	free protein	4031.5	52.833	0.0119712
				untreated	3978.67	-0.000333333	-7.55287e-08
				Depth	Name	Statistic	#Cells			Depth	Name	Statistic	#Cells			Depth	Name	Statistic	#Cells			Depth	Name	Statistic	#Cells
					01-Well-A3.fcs		10000				01-Well-E3.fcs		10000				01-Well-A3.fcs		10000				01-Well-A2.fcs		10000
				>	01-Well-A3.fcs/P1	69.4	6938			>	01-Well-E3.fcs/P1	71.6	7164			>	01-Well-A3.fcs/P1	74.2	7421			>	01-Well-A2.fcs/P1	61.2	6115
				> >	01-Well-A3.fcs/P1/P2	93.3	6473			> >	01-Well-E3.fcs/P1/P2	94.7	6786			> >	01-Well-A3.fcs/P1/P2	84.5	6273			> >	01-Well-A2.fcs/P1/P2	89.7	5488
				> > >	Mean : FL1-A = 4054.173339844	4054				> > >	Mean : FL1-A = 3836.375	3836				> > >	Mean : FL1-A = 4786.075683594	4786				> > >	Mean : FL1-A = 8608.372070313	8608
					01-Well-A4.fcs		10000				01-Well-E4.fcs		10000				01-Well-A4.fcs		10000				01-Well-A3.fcs		10000
				>	01-Well-A4.fcs/P1	69.9	6992			>	01-Well-E4.fcs/P1	70.2	7018			>	01-Well-A4.fcs/P1	72.5	7251			>	01-Well-A3.fcs/P1	66	6604
				> >	01-Well-A4.fcs/P1/P2	93.4	6534			> >	01-Well-E4.fcs/P1/P2	94.2	6608			> >	01-Well-A4.fcs/P1/P2	85.2	6180			> >	01-Well-A3.fcs/P1/P2	90.9	6005
				> > >	Mean : FL1-A = 3983.324462891	3983				> > >	Mean : FL1-A = 3793.715576172	3794				> > >	Mean : FL1-A = 4887.279785156	4887				> > >	Mean : FL1-A = 8535.969726563	8536
					01-Well-B1.fcs		10000				01-Well-F1.fcs		10000				01-Well-C1.fcs		10000				01-Well-C4.fcs		10000
				>	01-Well-B1.fcs/P1	73.9	7394			>	01-Well-F1.fcs/P1	78	7796			>	01-Well-C1.fcs/P1	68.7	6874			>	01-Well-C4.fcs/P1	68.2	6817
				> >	01-Well-B1.fcs/P1/P2	94.8	7007			> >	01-Well-F1.fcs/P1/P2	94.5	7366			> >	01-Well-C1.fcs/P1/P2	91	6257			> >	01-Well-C4.fcs/P1/P2	93	6339
				> > >	Mean : FL1-A = 5646.762207031	5647				> > >	Mean : FL1-A = 4875.284179688	4875				> > >	Mean : FL1-A = 9717.978515625	9718				> > >	Mean : FL1-A = 8247.6953125	8248
					01-Well-B2.fcs		10000				01-Well-F2.fcs		10000				01-Well-C2.fcs		10000				01-Well-C5.fcs		10000
				>	01-Well-B2.fcs/P1	70.6	7056			>	01-Well-F2.fcs/P1	71.5	7150			>	01-Well-C2.fcs/P1	71	7100			>	01-Well-C5.fcs/P1	71.1	7109
				> >	01-Well-B2.fcs/P1/P2	95	6703			> >	01-Well-F2.fcs/P1/P2	94.1	6728			> >	01-Well-C2.fcs/P1/P2	92.8	6587			> >	01-Well-C5.fcs/P1/P2	92.7	6589
				> > >	Mean : FL1-A = 5522.568359375	5523				> > >	Mean : FL1-A = 5277.04296875	5277				> > >	Mean : FL1-A = 10205.393554688	10205				> > >	Mean : FL1-A = 8186.301269531	8186
					01-Well-B3.fcs		10000				01-Well-F3.fcs		10000				01-Well-C3.fcs		10000				01-Well-C6.fcs		10000
				>	01-Well-B3.fcs/P1	65.9	6588			>	01-Well-F3.fcs/P1	71	7103			>	01-Well-C3.fcs/P1	67.5	6749			>	01-Well-C6.fcs/P1	71.9	7187
				> >	01-Well-B3.fcs/P1/P2	94.2	6208			> >	01-Well-F3.fcs/P1/P2	94.4	6702			> >	01-Well-C3.fcs/P1/P2	92.6	6247			> >	01-Well-C6.fcs/P1/P2	92.4	6640
				> > >	Mean : FL1-A = 4283.823242188	4284				> > >	Mean : FL1-A = 4124.081542969	4124				> > >	Mean : FL1-A = 9973.0234375	9973				> > >	Mean : FL1-A = 9015.829101563	9016
					01-Well-B4.fcs		10000				01-Well-F4.fcs		10000				01-Well-C1.fcs		10000				01-Well-D1.fcs		10000
				>	01-Well-B4.fcs/P1	61.6	6159			>	01-Well-F4.fcs/P1	69.3	6926			>	01-Well-C1.fcs/P1	74.2	7423			>	01-Well-D1.fcs/P1	64.8	6483
				> >	01-Well-B4.fcs/P1/P2	93.6	5766			> >	01-Well-F4.fcs/P1/P2	94.6	6552			> >	01-Well-C1.fcs/P1/P2	88.2	6547			> >	01-Well-D1.fcs/P1/P2	91.8	5953
				> > >	Mean : FL1-A = 4628.555664063	4629				> > >	Mean : FL1-A = 3873.867919922	3874				> > >	Mean : FL1-A = 8455.40234375	8455				> > >	Mean : FL1-A = 18518.5703125	18519
					01-Well-G1.fcs		10000				01-Well-H1.fcs		10000				01-Well-C2.fcs		10000				01-Well-D2.fcs		10000
				>	01-Well-G1.fcs/P1	74.3	7428			>	01-Well-H1.fcs/P1	72.4	7235			>	01-Well-C2.fcs/P1	75	7502			>	01-Well-D2.fcs/P1	62.3	6233
				> >	01-Well-G1.fcs/P1/P2	95.5	7092			> >	01-Well-H1.fcs/P1/P2	95.6	6917			> >	01-Well-C2.fcs/P1/P2	88.7	6656			> >	01-Well-D2.fcs/P1/P2	92.2	5749
				> > >	Mean : FL1-A = 7862.008300781	7862				> > >	Mean : FL1-A = 4385.983886719	4386				> > >	Mean : FL1-A = 13260.330078125	13260				> > >	Mean : FL1-A = 16819.470703125	16819
					01-Well-G2.fcs		10000				01-Well-H2.fcs		10000				01-Well-C3.fcs		10000				01-Well-D3.fcs		10000
				>	01-Well-G2.fcs/P1	71.2	7121			>	01-Well-H2.fcs/P1	72.2	7218			>	01-Well-C3.fcs/P1	70.4	7044			>	01-Well-D3.fcs/P1	68	6803
				> >	01-Well-G2.fcs/P1/P2	94.9	6758			> >	01-Well-H2.fcs/P1/P2	95.4	6888			> >	01-Well-C3.fcs/P1/P2	87.3	6147			> >	01-Well-D3.fcs/P1/P2	91.9	6254
				> > >	Mean : FL1-A = 8922.46484375	8922				> > >	Mean : FL1-A = 4295.701660156	4296				> > >	Mean : FL1-A = 6156.314941406	6156				> > >	Mean : FL1-A = 17528.80078125	17529
					01-Well-G3.fcs		10000				01-Well-H3.fcs		10000				01-Well-C4.fcs		10000				01-Well-E1.fcs		10000
				>	01-Well-G3.fcs/P1	68.3	6826			>	01-Well-H3.fcs/P1	62.5	6253			>	01-Well-C4.fcs/P1	68.1	6810			>	01-Well-E1.fcs/P1	68.2	6825
				> >	01-Well-G3.fcs/P1/P2	95.2	6495			> >	01-Well-H3.fcs/P1/P2	94.5	5912			> >	01-Well-C4.fcs/P1/P2	87.4	5950			> >	01-Well-E1.fcs/P1/P2	91.9	6275
				> > >	Mean : FL1-A = 5263.8046875	5264				> > >	Mean : FL1-A = 4347.663574219	4348				> > >	Mean : FL1-A = 6674.049316406	6674				> > >	Mean : FL1-A = 8650.759765625	8651
					01-Well-G4.fcs		10000				01-Well-H4.fcs		10000				01-Well-D1.fcs		10000				01-Well-D4.fcs		10000
				>	01-Well-G4.fcs/P1	63.8	6384			>	01-Well-H4.fcs/P1	64.4	6443			>	01-Well-D1.fcs/P1	76.3	7633			>	01-Well-D4.fcs/P1	64.1	6407
				> >	01-Well-G4.fcs/P1/P2	94.5	6034			> >	01-Well-H4.fcs/P1/P2	94.6	6097			> >	01-Well-D1.fcs/P1/P2	89	6792			> >	01-Well-D4.fcs/P1/P2	92.9	5951
				> > >	Mean : FL1-A = 4944.381347656	4944				> > >	Mean : FL1-A = 4278.177246094	4278				> > >	Mean : FL1-A = 8292.516601563	8293				> > >	Mean : FL1-A = 10927.287109375	10927
					01-Well-D1.fcs		10000				01-Well-A5.fcs		10000				01-Well-D2.fcs		10000				01-Well-D5.fcs		10000
				>	01-Well-D1.fcs/P1	75.3	7534			>	01-Well-A5.fcs/P1	81.9	8191			>	01-Well-D2.fcs/P1	76.4	7637			>	01-Well-D5.fcs/P1	67.5	6754
				> >	01-Well-D1.fcs/P1/P2	95.8	7214			> >	01-Well-A5.fcs/P1/P2	91.1	7462			> >	01-Well-D2.fcs/P1/P2	88.4	6751			> >	01-Well-D5.fcs/P1/P2	92.3	6235
				> > >	Mean : FL1-A = 4655.383789063	4655				> > >	Mean : FL1-A = 4280.563476563	4281				> > >	Mean : FL1-A = 7470.791992188	7471				> > >	Mean : FL1-A = 10983.890625	10984
					01-Well-D2.fcs		10000				01-Well-A6.fcs		10000				01-Well-D3.fcs		10000				01-Well-D6.fcs		10000
				>	01-Well-D2.fcs/P1	71.6	7164			>	01-Well-A6.fcs/P1	80.7	8070			>	01-Well-D3.fcs/P1	65.9	6589			>	01-Well-D6.fcs/P1	68.8	6882
				> >	01-Well-D2.fcs/P1/P2	95	6808			> >	01-Well-A6.fcs/P1/P2	91.5	7382			> >	01-Well-D3.fcs/P1/P2	88.7	5843			> >	01-Well-D6.fcs/P1/P2	93	6402
				> > >	Mean : FL1-A = 4105.163085938	4105				> > >	Mean : FL1-A = 4202.352050781	4202				> > >	Mean : FL1-A = 5605.411132813	5605				> > >	Mean : FL1-A = 10414.338867188	10414
					01-Well-D3.fcs		10000				01-Well-A7.fcs		10000				01-Well-D4.fcs		10000
				>	01-Well-D3.fcs/P1	61.9	6192			>	01-Well-A7.fcs/P1	80.8	8076			>	01-Well-D4.fcs/P1	67.9	6790
				> >	01-Well-D3.fcs/P1/P2	94.6	5859			> >	01-Well-A7.fcs/P1/P2	90.6	7316			> >	01-Well-D4.fcs/P1/P2	88.8	6030
				> > >	Mean : FL1-A = 4030.135498047	4030				> > >	Mean : FL1-A = 4246.694335938	4247				> > >	Mean : FL1-A = 4992.529785156	4993
					01-Well-D4.fcs		10000										01-Well-H1.fcs		10000
				>	01-Well-D4.fcs/P1	63.1	6311									>	01-Well-H1.fcs/P1	72.4	7235
				> >	01-Well-D4.fcs/P1/P2	94.3	5951									> >	01-Well-H1.fcs/P1/P2	95.6	6917
				> > >	Mean : FL1-A = 4033.254882813	4033										> > >	Mean : FL1-A = 4385.983886719	4386
					01-Well-A5.fcs		10000										01-Well-H2.fcs		10000
				>	01-Well-A5.fcs/P1	73.5	7351									>	01-Well-H2.fcs/P1	72.2	7218
				> >	01-Well-A5.fcs/P1/P2	95	6981									> >	01-Well-H2.fcs/P1/P2	95.4	6888
				> > >	Mean : FL1-A = 3869.790527344	3870										> > >	Mean : FL1-A = 4295.701660156	4296
					01-Well-A6.fcs		10000										01-Well-H3.fcs		10000
				>	01-Well-A6.fcs/P1	72	7204									>	01-Well-H3.fcs/P1	62.5	6253
				> >	01-Well-A6.fcs/P1/P2	94.4	6798									> >	01-Well-H3.fcs/P1/P2	94.5	5912
				> > >	Mean : FL1-A = 4224.834472656	4225										> > >	Mean : FL1-A = 4347.663574219	4348
					01-Well-A7.fcs		10000
				>	01-Well-A7.fcs/P1	71.1	7113
				> >	01-Well-A7.fcs/P1/P2	94.4	6716
				> > >	Mean : FL1-A = 3840.685302734	3841

## Sheet: Figure S7
		experiment 1					experiment 2					experiment 3					experiment 4
Legend:				GFP positive cells (%)	GFP intensity (a.u.)				GFP positive cells (%)	GFP intensity (a.u.)				GFP positive cells (%)	GFP intensity (a.u.)				GFP positive cells (%)	GFP intensity (a.u.)
P1: live cells		10 min	TFAMoplex	4.21	65971.7		10 min	TFAMoplex	4.61667	90180		10 min	TFAMoplex	4.80667	77839.3		10 min	TFAMoplex	3.95667	85242
P2: Single cells		10 min	Lipofectamine 3000	3.88	102662		10 min	Lipofectamine 3000	3.78	91344.7		10 min	Lipofectamine 3000	4.73333	134097		10 min	Lipofectamine 3000	4.22	108778	only duplicate
FL1-A: FITC fluorescence (a.u.)		30 min	TFAMoplex	8.10333	207093		30 min	TFAMoplex	8.67	247429		30 min	TFAMoplex	9.15	250019		30 min	TFAMoplex	7.9	198680
n/a: GFP positive cells (%)		30 min	Lipofectamine 3000	10.44	353223		30 min	Lipofectamine 3000	10.2267	319226		30 min	Lipofectamine 3000	7.57	236418		30 min	Lipofectamine 3000	7.94333	263178
		60 min	TFAMoplex	11.5567	281919		60 min	TFAMoplex	10.7333	277561		60 min	TFAMoplex	9.60333	249376		60 min	TFAMoplex	8.76333	206471
		60 min	Lipofectamine 3000	16.8667	631667		60 min	Lipofectamine 3000	15.3333	538000		60 min	Lipofectamine 3000	18.1667	612333		60 min	Lipofectamine 3000	18.6	632333
		120 min	TFAMoplex	9.44	225931		120 min	TFAMoplex	11.2333	303799		120 min	TFAMoplex	12.4333	345432
		120 min	Lipofectamine 3000	23.6	798333		120 min	Lipofectamine 3000	17.4667	567667		120 min	Lipofectamine 3000	16.4	507000
		Depth	Name	Statistic	#Cells		Depth	Name	Statistic	#Cells		Depth	Name	Statistic	#Cells		Depth	Name	Statistic	#Cells
			01-Well-A1.fcs		10000			01-Well-B1.fcs		10000			01-Well-C1.fcs		10000			01-Well-D1.fcs		10000
		>	01-Well-A1.fcs/P1	60.7	6069		>	01-Well-B1.fcs/P1	68	6800		>	01-Well-C1.fcs/P1	68.3	6828		>	01-Well-D1.fcs/P1	71.3	7131
		> >	01-Well-A1.fcs/P1/P2	85.6	5193		> >	01-Well-B1.fcs/P1/P2	87.2	5930		> >	01-Well-C1.fcs/P1/P2	89.3	6100		> >	01-Well-D1.fcs/P1/P2	91.3	6511
		> > >	Mean : FL1-A = 42270.0703125	42270			> > >	Mean : FL1-A = 95981.4296875	95981			> > >	Mean : FL1-A = 82526.90625	82527			> > >	Mean : FL1-A = 81858.5078125	81859
		> > >	n/a	3.89	202		> > >	n/a	4.11	244		> > >	n/a	4.82	294		> > >	n/a	3.73	243
			01-Well-A2.fcs		10000			01-Well-B2.fcs		10000			01-Well-C2.fcs		10000			01-Well-D2.fcs		10000
		>	01-Well-A2.fcs/P1	71.4	7142		>	01-Well-B2.fcs/P1	72.6	7256		>	01-Well-C2.fcs/P1	68.5	6845		>	01-Well-D2.fcs/P1	72.5	7253
		> >	01-Well-A2.fcs/P1/P2	82.7	5910		> >	01-Well-B2.fcs/P1/P2	85.2	6185		> >	01-Well-C2.fcs/P1/P2	89.1	6096		> >	01-Well-D2.fcs/P1/P2	92.5	6711
		> > >	Mean : FL1-A = 74453.671875	74454			> > >	Mean : FL1-A = 122699.7971534729	122700			> > >	Mean : FL1-A = 98298.7265625	98299			> > >	Mean : FL1-A = 83821.8125	83822
		> > >	n/a	4.7	278		> > >	n/a	6.89	426		> > >	n/a	5.43	331		> > >	n/a	4.31	289
			01-Well-A3.fcs		10000			01-Well-B3.fcs		10000			01-Well-C3.fcs		10000			01-Well-D3.fcs		10000
		>	01-Well-A3.fcs/P1	71.5	7149		>	01-Well-B3.fcs/P1	70.1	7013		>	01-Well-C3.fcs/P1	70.8	7077		>	01-Well-D3.fcs/P1	70.8	7083
		> >	01-Well-A3.fcs/P1/P2	82.3	5886		> >	01-Well-B3.fcs/P1/P2	86.6	6070		> >	01-Well-C3.fcs/P1/P2	89.8	6354		> >	01-Well-D3.fcs/P1/P2	91.4	6476
		> > >	Mean : FL1-A = 81190.515625	81191			> > >	Mean : FL1-A = 51858.74609375	51859			> > >	Mean : FL1-A = 52691.66015625	52692			> > >	Mean : FL1-A = 90044.8046875	90045
		> > >	n/a	4.04	238		> > >	n/a	2.85	173		> > >	n/a	4.17	265		> > >	n/a	3.83	248
			01-Well-A4.fcs		10000			01-Well-B4.fcs		10000			01-Well-C4.fcs		10000			01-Well-D4.fcs		10000
		>	01-Well-A4.fcs/P1	72.9	7290		>	01-Well-B4.fcs/P1	67.9	6794		>	01-Well-C4.fcs/P1	69.2	6918		>	01-Well-D4.fcs/P1	70.5	7054
		> >	01-Well-A4.fcs/P1/P2	85.5	6234		> >	01-Well-B4.fcs/P1/P2	88.2	5995		> >	01-Well-C4.fcs/P1/P2	89.9	6220		> >	01-Well-D4.fcs/P1/P2	92.7	6538
		> > >	Mean : FL1-A = 105288.01679611206	105288			> > >	Mean : FL1-A = 96459.421875	96459			> > >	Mean : FL1-A = 112601.12524032593	112601			> > >	Mean : FL1-A = 105507.33804702759	105507
		> > >	n/a	4.19	261		> > >	n/a	3.54	212		> > >	n/a	4.5	280		> > >	n/a	4.1	268
			01-Well-A5.fcs		10000			01-Well-B5.fcs		10000			01-Well-C5.fcs		10000			01-Well-D5.fcs		10000
		>	01-Well-A5.fcs/P1	75.1	7508		>	01-Well-B5.fcs/P1	68.3	6829		>	01-Well-C5.fcs/P1	69.3	6930		>	01-Well-D5.fcs/P1	67.3	6726
		> >	01-Well-A5.fcs/P1/P2	86.7	6513		> >	01-Well-B5.fcs/P1/P2	87.5	5976		> >	01-Well-C5.fcs/P1/P2	90.9	6299		> >	01-Well-D5.fcs/P1/P2	92.5	6219
		> > >	Mean : FL1-A = 75344.8359375	75345			> > >	Mean : FL1-A = 93089.4921875	93089			> > >	Mean : FL1-A = 186652.33612060547	186652			> > >	Mean : FL1-A = 112050.34255981445	112050
		> > >	n/a	3.41	222		> > >	n/a	3.61	216		> > >	n/a	5.72	360		> > >	n/a	4.34	270
			01-Well-A6.fcs		10000			01-Well-B6.fcs		10000			01-Well-C6.fcs		10000
		>	01-Well-A6.fcs/P1	71.8	7182		>	01-Well-B6.fcs/P1	64.2	6422		>	01-Well-C6.fcs/P1	67	6703
		> >	01-Well-A6.fcs/P1/P2	85.9	6166		> >	01-Well-B6.fcs/P1/P2	90.6	5819		> >	01-Well-C6.fcs/P1/P2	91	6098
		> > >	Mean : FL1-A = 127354.04968261719	127354			> > >	Mean : FL1-A = 84486.3203125	84486			> > >	Mean : FL1-A = 103037.48846054077	103037
		> > >	n/a	4.04	249		> > >	n/a	4.19	244		> > >	n/a	3.98	243
			01-Well-A1.fcs		10000			01-Well-B1.fcs		10000			01-Well-C1.fcs		10000			01-Well-D1.fcs		10000
		>	01-Well-A1.fcs/P1	77.2	7723		>	01-Well-B1.fcs/P1	73.9	7390		>	01-Well-C1.fcs/P1	73.8	7381		>	01-Well-D1.fcs/P1	72.6	7263
		> >	01-Well-A1.fcs/P1/P2	86.8	6700		> >	01-Well-B1.fcs/P1/P2	88.3	6524		> >	01-Well-C1.fcs/P1/P2	90.9	6713		> >	01-Well-D1.fcs/P1/P2	93.6	6800
		> > >	Mean : FL1-A = 228558.3257675171	228558			> > >	Mean : FL1-A = 224827.6948928833	224828			> > >	Mean : FL1-A = 232502.72274017334	232503			> > >	Mean : FL1-A = 188554.30603027344	188554
		> > >	n/a	9.1	610		> > >	n/a	8.42	549		> > >	n/a	9.12	612		> > >	n/a	7.65	520
			01-Well-A2.fcs		10000			01-Well-B2.fcs		10000			01-Well-C2.fcs		10000			01-Well-D2.fcs		10000
		>	01-Well-A2.fcs/P1	76.8	7681		>	01-Well-B2.fcs/P1	75.9	7593		>	01-Well-C2.fcs/P1	73.8	7380		>	01-Well-D2.fcs/P1	73.6	7364
		> >	01-Well-A2.fcs/P1/P2	87.3	6707		> >	01-Well-B2.fcs/P1/P2	88.6	6724		> >	01-Well-C2.fcs/P1/P2	90.5	6680		> >	01-Well-D2.fcs/P1/P2	92.3	6800
		> > >	Mean : FL1-A = 199647.09281921387	199647			> > >	Mean : FL1-A = 288766.7179107666	288767			> > >	Mean : FL1-A = 296961.06910705566	296961			> > >	Mean : FL1-A = 208174.2763519287	208174
		> > >	n/a	7.98	535		> > >	n/a	9.85	662		> > >	n/a	10.2	682		> > >	n/a	8.46	575
			01-Well-A3.fcs		10000			01-Well-B3.fcs		10000			01-Well-C3.fcs		10000			01-Well-D3.fcs		10000
		>	01-Well-A3.fcs/P1	78.6	7862		>	01-Well-B3.fcs/P1	77	7700		>	01-Well-C3.fcs/P1	73.9	7393		>	01-Well-D3.fcs/P1	71.8	7178
		> >	01-Well-A3.fcs/P1/P2	87.6	6886		> >	01-Well-B3.fcs/P1/P2	88.3	6798		> >	01-Well-C3.fcs/P1/P2	91.5	6768		> >	01-Well-D3.fcs/P1/P2	92.7	6652
		> > >	Mean : FL1-A = 193073.98796081543	193074			> > >	Mean : FL1-A = 228693.41373443604	228693			> > >	Mean : FL1-A = 220592.92793273926	220593			> > >	Mean : FL1-A = 199312.93487548828	199313
		> > >	n/a	7.23	498		> > >	n/a	7.74	526		> > >	n/a	8.13	550		> > >	n/a	7.59	505
			01-Well-A4.fcs		10000			01-Well-B4.fcs		10000			01-Well-C4.fcs		10000			01-Well-D4.fcs		10000
		>	01-Well-A4.fcs/P1	77.4	7737		>	01-Well-B4.fcs/P1	74.2	7416		>	01-Well-C4.fcs/P1	73.8	7375		>	01-Well-D4.fcs/P1	75.3	7534
		> >	01-Well-A4.fcs/P1/P2	88.1	6816		> >	01-Well-B4.fcs/P1/P2	88.4	6559		> >	01-Well-C4.fcs/P1/P2	91.4	6744		> >	01-Well-D4.fcs/P1/P2	92.9	6997
		> > >	Mean : FL1-A = 395352.4398803711	395352			> > >	Mean : FL1-A = 356849.8373031616	356850			> > >	Mean : FL1-A = 297353.4393310547	297353			> > >	Mean : FL1-A = 289088.077545166	289088
		> > >	n/a	11.3	767		> > >	n/a	10.4	679		> > >	n/a	8.7	587		> > >	n/a	8.68	607
			01-Well-A5.fcs		10000			01-Well-B5.fcs		10000			01-Well-C5.fcs		10000			01-Well-D5.fcs		10000
		>	01-Well-A5.fcs/P1	74.7	7471		>	01-Well-B5.fcs/P1	73.2	7322		>	01-Well-C5.fcs/P1	74.9	7492		>	01-Well-D5.fcs/P1	72.9	7292
		> >	01-Well-A5.fcs/P1/P2	88.9	6643		> >	01-Well-B5.fcs/P1/P2	90.6	6636		> >	01-Well-C5.fcs/P1/P2	92.1	6900		> >	01-Well-D5.fcs/P1/P2	92.4	6740
		> > >	Mean : FL1-A = 327802.6819229126	327803			> > >	Mean : FL1-A = 277834.51080322266	277835			> > >	Mean : FL1-A = 230399.41787719727	230399			> > >	Mean : FL1-A = 279482.5553894043	279483
		> > >	n/a	9.72	646		> > >	n/a	10.4	693		> > >	n/a	8.16	563		> > >	n/a	7.7	519
			01-Well-A6.fcs		10000			01-Well-B6.fcs		10000			01-Well-C6.fcs		10000			01-Well-D6.fcs		10000
		>	01-Well-A6.fcs/P1	74	7403		>	01-Well-B6.fcs/P1	73.8	7383		>	01-Well-C6.fcs/P1	75.4	7543		>	01-Well-D6.fcs/P1	73.5	7348
		> >	01-Well-A6.fcs/P1/P2	89.5	6627		> >	01-Well-B6.fcs/P1/P2	91.1	6723		> >	01-Well-C6.fcs/P1/P2	92.7	6993		> >	01-Well-D6.fcs/P1/P2	93.6	6876
		> > >	Mean : FL1-A = 336512.8517150879	336513			> > >	Mean : FL1-A = 322991.5380477905	322992			> > >	Mean : FL1-A = 181501.37901306152	181501			> > >	Mean : FL1-A = 220962.23831176758	220962
		> > >	n/a	10.3	680		> > >	n/a	9.88	664		> > >	n/a	5.85	409		> > >	n/a	7.45	512
			01-Well-E1.fcs		10000			01-Well-F2.fcs		10000			01-Well-G2.fcs		10000			01-Well-H2.fcs		10000
		>	01-Well-E1.fcs/P1	76.3	7635		>	01-Well-F2.fcs/P1	75.5	7550		>	01-Well-G2.fcs/P1	72.6	7260		>	01-Well-H2.fcs/P1	71.4	7135
		> >	01-Well-E1.fcs/P1/P2	88.4	6746		> >	01-Well-F2.fcs/P1/P2	89.9	6788		> >	01-Well-G2.fcs/P1/P2	90.1	6542		> >	01-Well-H2.fcs/P1/P2	92.4	6595
		> > >	Mean : FL1-A = 348805.1176071167	348805			> > >	Mean : FL1-A = 292678.5945892334	292679			> > >	Mean : FL1-A = 208019.0896987915	208019			> > >	Mean : FL1-A = 198375.84495544434	198376
		> > >	n/a	14.7	994		> > >	n/a	11.2	757		> > >	n/a	8.67	567		> > >	n/a	8.42	555
			01-Well-E2.fcs		10000			01-Well-F3.fcs		10000			01-Well-G3.fcs		10000			01-Well-H3.fcs		10000
		>	01-Well-E2.fcs/P1	75.8	7575		>	01-Well-F3.fcs/P1	74.1	7406		>	01-Well-G3.fcs/P1	72	7205		>	01-Well-H3.fcs/P1	70.8	7081
		> >	01-Well-E2.fcs/P1/P2	87.3	6612		> >	01-Well-F3.fcs/P1/P2	90.3	6691		> >	01-Well-G3.fcs/P1/P2	91.3	6577		> >	01-Well-H3.fcs/P1/P2	93.4	6616
		> > >	Mean : FL1-A = 310105.037689209	310105			> > >	Mean : FL1-A = 239637.82787322998	239638			> > >	Mean : FL1-A = 224433.35056304932	224433			> > >	Mean : FL1-A = 203841.80545806885	203842
		> > >	n/a	11.8	777		> > >	n/a	10.1	678		> > >	n/a	9.34	614		> > >	n/a	8.89	588
			01-Well-E3.fcs		10000			01-Well-F4.fcs		10000			01-Well-G4.fcs		10000			01-Well-H4.fcs		10000
		>	01-Well-E3.fcs/P1	76.6	7657		>	01-Well-F4.fcs/P1	73	7296		>	01-Well-G4.fcs/P1	70.2	7025		>	01-Well-H4.fcs/P1	68.8	6880
		> >	01-Well-E3.fcs/P1/P2	88.4	6768		> >	01-Well-F4.fcs/P1/P2	90.5	6602		> >	01-Well-G4.fcs/P1/P2	92.6	6503		> >	01-Well-H4.fcs/P1/P2	93.5	6433
		> > >	Mean : FL1-A = 186847.58186340332	186848			> > >	Mean : FL1-A = 594887.3519897461	595000			> > >	Mean : FL1-A = 568714.427947998	569000			> > >	Mean : FL1-A = 642240.1905059814	642000
		> > >	n/a	8.17	553		> > >	n/a	16.1	1066		> > >	n/a	17.1	1114		> > >	n/a	19	1225
			01-Well-E4.fcs		10000			01-Well-F5.fcs		10000			01-Well-G5.fcs		10000			01-Well-H5.fcs		10000
		>	01-Well-E4.fcs/P1	72.5	7249		>	01-Well-F5.fcs/P1	70.2	7019		>	01-Well-G5.fcs/P1	71.3	7126		>	01-Well-H5.fcs/P1	72.3	7226
		> >	01-Well-E4.fcs/P1/P2	89.9	6516		> >	01-Well-F5.fcs/P1/P2	91.2	6404		> >	01-Well-G5.fcs/P1/P2	92.1	6565		> >	01-Well-H5.fcs/P1/P2	93.7	6770
		> > >	Mean : FL1-A = 657608.1275939941	658000			> > >	Mean : FL1-A = 496408.17642211914	496000			> > >	Mean : FL1-A = 580144.6437835693	580000			> > >	Mean : FL1-A = 632958.2691192627	633000
		> > >	n/a	16.7	1089		> > >	n/a	15	961		> > >	n/a	17.2	1126		> > >	n/a	18.3	1240
			01-Well-E5.fcs		10000			01-Well-F6.fcs		10000			01-Well-G6.fcs		10000			01-Well-H6.fcs		10000
		>	01-Well-E5.fcs/P1	74.7	7473		>	01-Well-F6.fcs/P1	70.6	7060		>	01-Well-G6.fcs/P1	71.5	7149		>	01-Well-H6.fcs/P1	70.1	7013
		> >	01-Well-E5.fcs/P1/P2	92.1	6884		> >	01-Well-F6.fcs/P1/P2	91.6	6469		> >	01-Well-G6.fcs/P1/P2	93.3	6672		> >	01-Well-H6.fcs/P1/P2	94.9	6656
		> > >	Mean : FL1-A = 638813.5433197021	639000			> > >	Mean : FL1-A = 523030.56716918945	523000			> > >	Mean : FL1-A = 688220.9300994873	688000			> > >	Mean : FL1-A = 621865.4155731201	622000
		> > >	n/a	17.3	1189		> > >	n/a	14.9	961		> > >	n/a	20.2	1346		> > >	n/a	18.5	1232
			01-Well-E6.fcs		10000			01-Well-F1.fcs		10000			01-Well-G1.fcs		10000			01-Well-H1.fcs		10000
		>	01-Well-E6.fcs/P1	69.8	6980		>	01-Well-F1.fcs/P1	72.6	7262		>	01-Well-G1.fcs/P1	70.8	7082		>	01-Well-H1.fcs/P1	71.2	7120
		> >	01-Well-E6.fcs/P1/P2	92.2	6436		> >	01-Well-F1.fcs/P1/P2	91.3	6631		> >	01-Well-G1.fcs/P1/P2	91.3	6468		> >	01-Well-H1.fcs/P1/P2	93.3	6640
		> > >	Mean : FL1-A = 597932.9586029053	598000			> > >	Mean : FL1-A = 300367.1646118164	300367			> > >	Mean : FL1-A = 315676.1646270752	315676			> > >	Mean : FL1-A = 217195.05786895752	217195
		> > >	n/a	16.6	1068		> > >	n/a	10.9	720		> > >	n/a	10.8	698		> > >	n/a	8.98	596
			01-Well-E1.fcs		10000			01-Well-F1.fcs		10000			01-Well-G1.fcs		10000
		>	01-Well-E1.fcs/P1	68.9	6887		>	01-Well-F1.fcs/P1	65.8	6584		>	01-Well-G1.fcs/P1	63.5	6353
		> >	01-Well-E1.fcs/P1/P2	79	5438		> >	01-Well-F1.fcs/P1/P2	79.5	5234		> >	01-Well-G1.fcs/P1/P2	83.2	5284
		> > >	Mean : FL1-A = 194884.39559936523	194884			> > >	Mean : FL1-A = 269819.61727142334	269820			> > >	Mean : FL1-A = 369418.8356399536	369419
		> > >	n/a	8.64	470		> > >	n/a	10.1	527		> > >	n/a	13.3	704
			01-Well-E2.fcs		10000			01-Well-F2.fcs		10000			01-Well-G2.fcs		10000
		>	01-Well-E2.fcs/P1	69.6	6957		>	01-Well-F2.fcs/P1	65.3	6533		>	01-Well-G2.fcs/P1	65.7	6566
		> >	01-Well-E2.fcs/P1/P2	76.3	5310		> >	01-Well-F2.fcs/P1/P2	79.6	5203		> >	01-Well-G2.fcs/P1/P2	82.4	5412
		> > >	Mean : FL1-A = 284836.5306854248	284837			> > >	Mean : FL1-A = 392244.70138549805	392245			> > >	Mean : FL1-A = 358878.39794158936	358878
		> > >	n/a	11.1	590		> > >	n/a	13.5	702		> > >	n/a	13.6	734
			01-Well-E3.fcs		10000			01-Well-F3.fcs		10000			01-Well-G3.fcs		10000
		>	01-Well-E3.fcs/P1	69.5	6950		>	01-Well-F3.fcs/P1	67.5	6746		>	01-Well-G3.fcs/P1	64.8	6483
		> >	01-Well-E3.fcs/P1/P2	77.9	5417		> >	01-Well-F3.fcs/P1/P2	80.6	5437		> >	01-Well-G3.fcs/P1/P2	82.9	5372
		> > >	Mean : FL1-A = 198072.23320007324	198072			> > >	Mean : FL1-A = 249330.61599731445	249331			> > >	Mean : FL1-A = 308000.44536590576	308000
		> > >	n/a	8.58	465		> > >	n/a	10.1	551		> > >	n/a	10.4	560
			01-Well-E4.fcs		10000			01-Well-F4.fcs		10000			01-Well-G4.fcs		10000
		>	01-Well-E4.fcs/P1	68.4	6836		>	01-Well-F4.fcs/P1	63.6	6359		>	01-Well-G4.fcs/P1	64.9	6494
		> >	01-Well-E4.fcs/P1/P2	79.7	5449		> >	01-Well-F4.fcs/P1/P2	84.5	5373		> >	01-Well-G4.fcs/P1/P2	84.6	5495
		> > >	Mean : FL1-A = 575493.3834075928	575000			> > >	Mean : FL1-A = 646546.459197998	647000			> > >	Mean : FL1-A = 497959.7568511963	498000
		> > >	n/a	16.8	918		> > >	n/a	19.4	1040		> > >	n/a	14.9	821
			01-Well-E5.fcs		10000			01-Well-F5.fcs		10000			01-Well-G5.fcs		10000
		>	01-Well-E5.fcs/P1	65.2	6521		>	01-Well-F5.fcs/P1	65.2	6524		>	01-Well-G5.fcs/P1	64.1	6411
		> >	01-Well-E5.fcs/P1/P2	80.2	5231		> >	01-Well-F5.fcs/P1/P2	82.7	5393		> >	01-Well-G5.fcs/P1/P2	85.6	5487
		> > >	Mean : FL1-A = 1209497.570991516	1210000			> > >	Mean : FL1-A = 581534.1949462891	582000			> > >	Mean : FL1-A = 498695.7550048828	499000
		> > >	n/a	35.1	1837		> > >	n/a	17.3	932		> > >	n/a	16.3	893
			01-Well-E6.fcs		10000			01-Well-F6.fcs		10000			01-Well-G6.fcs		10000
		>	01-Well-E6.fcs/P1	64.6	6461		>	01-Well-F6.fcs/P1	65.5	6550		>	01-Well-G6.fcs/P1	63.6	6365
		> >	01-Well-E6.fcs/P1/P2	82	5297		> >	01-Well-F6.fcs/P1/P2	84.8	5556		> >	01-Well-G6.fcs/P1/P2	85.9	5470
		> > >	Mean : FL1-A = 610074.5677947998	610000			> > >	Mean : FL1-A = 473540.21072387695	474000			> > >	Mean : FL1-A = 523813.1046295166	524000
		> > >	n/a	18.9	999		> > >	n/a	15.7	872		> > >	n/a	18	986

## Sheet: Figure S8
	Legend:		Calculations		experiment 1					experiment 2					experiment 3
	P1: live cells					GFP positive cells (%)	GFP intensity (a.u.)				GFP positive cells (%)	GFP intensity (a.u.)				GFP positive cells (%)	GFP intensity (a.u.)
	P2: Single cells				PLC-TFAM and cysTFAM-VRK1	29.7333	136396			PLC-TFAM and cysTFAM-VRK1	27.4667	115959			PLC-TFAM and cysTFAM-VRK1	34.4	157684
	FL1-A: FITC fluorescence (a.u.)				PLC-TFAM and cysTFAM-deadVRK1 177A	24.2667	140453			PLC-TFAM and cysTFAM-deadVRK1 177A	27.6	161258			PLC-TFAM and cysTFAM-deadVRK1 177A	30.2667	182586
	n/a: GFP positive cells (%)				negative control	0.85	3666.67			negative control	1.14333	3632.67			negative control	0.843333	3602
				Depth	Name	Statistic	#Cells		Depth	Name	Statistic	#Cells		Depth	Name	Statistic	#Cells
			FACS analysis		01-Well-C1.fcs		10000			01-Well-C1.fcs		10000			01-Well-F1.fcs		10000
				>	01-Well-C1.fcs/P1	68.9	6893		>	01-Well-C1.fcs/P1	64.8	6478		>	01-Well-F1.fcs/P1	69.5	6945
				> >	01-Well-C1.fcs/P1/P2	94.3	6500		> >	01-Well-C1.fcs/P1/P2	94.5	6119		> >	01-Well-F1.fcs/P1/P2	94.4	6556
				> > >	Mean : FL1-A = 130983.44802856445	130983			> > >	Mean : FL1-A = 125108.70695114136	125109			> > >	Mean : FL1-A = 158489.1700744629	158489
				> > >	n/a	27.4	1780		> > >	n/a	29.7	1816		> > >	n/a	32.4	2121
					01-Well-C2.fcs		10000			01-Well-C2.fcs		10000			01-Well-F2.fcs		10000
				>	01-Well-C2.fcs/P1	68.1	6811		>	01-Well-C2.fcs/P1	65	6502		>	01-Well-F2.fcs/P1	66.9	6693
				> >	01-Well-C2.fcs/P1/P2	94.6	6444		> >	01-Well-C2.fcs/P1/P2	94.6	6154		> >	01-Well-F2.fcs/P1/P2	94.6	6329
				> > >	Mean : FL1-A = 150891.66164398193	150892			> > >	Mean : FL1-A = 144014.14394378662	144014			> > >	Mean : FL1-A = 150840.2442932129	150840
				> > >	n/a	31.1	2001		> > >	n/a	31.7	1953		> > >	n/a	33.8	2139
					01-Well-C3.fcs		10000			01-Well-C3.fcs		10000			01-Well-F3.fcs		10000
				>	01-Well-C3.fcs/P1	69.9	6991		>	01-Well-C3.fcs/P1	67.5	6754		>	01-Well-F3.fcs/P1	68.7	6865
				> >	01-Well-C3.fcs/P1/P2	95.2	6655		> >	01-Well-C3.fcs/P1/P2	95.2	6429		> >	01-Well-F3.fcs/P1/P2	93.9	6447
				> > >	Mean : FL1-A = 127313.91191482544	127314			> > >	Mean : FL1-A = 78753.1171875	78753			> > >	Mean : FL1-A = 163723.93608093262	163724
				> > >	n/a	30.7	2044		> > >	n/a	21	1348		> > >	n/a	37	2388
					01-Well-C4.fcs		10000			01-Well-C4.fcs		10000			01-Well-F4.fcs		10000
				>	01-Well-C4.fcs/P1	69	6900		>	01-Well-C4.fcs/P1	65.7	6573		>	01-Well-F4.fcs/P1	67.2	6720
				> >	01-Well-C4.fcs/P1/P2	94.5	6518		> >	01-Well-C4.fcs/P1/P2	94.8	6228		> >	01-Well-F4.fcs/P1/P2	94.2	6328
				> > >	Mean : FL1-A = 177592.51594543457	177593			> > >	Mean : FL1-A = 139578.37867736816	139578			> > >	Mean : FL1-A = 168427.6008605957	168428
				> > >	n/a	27	1758		> > >	n/a	27.3	1702		> > >	n/a	29.3	1854
					01-Well-C5.fcs		10000			01-Well-C5.fcs		10000			01-Well-F5.fcs		10000
				>	01-Well-C5.fcs/P1	69.1	6910		>	01-Well-C5.fcs/P1	66.7	6670		>	01-Well-F5.fcs/P1	63.9	6391
				> >	01-Well-C5.fcs/P1/P2	94.2	6510		> >	01-Well-C5.fcs/P1/P2	95.8	6391		> >	01-Well-F5.fcs/P1/P2	94.7	6050
				> > >	Mean : FL1-A = 109860.52703857422	109861			> > >	Mean : FL1-A = 182386.29341125488	182386			> > >	Mean : FL1-A = 236185.5983734131	236186
				> > >	n/a	21.4	1393		> > >	n/a	28.1	1798		> > >	n/a	34.9	2110
					01-Well-C6.fcs		10000			01-Well-C6.fcs		10000			01-Well-F6.fcs		10000
				>	01-Well-C6.fcs/P1	69.6	6956		>	01-Well-C6.fcs/P1	65.7	6570		>	01-Well-F6.fcs/P1	67.7	6768
				> >	01-Well-C6.fcs/P1/P2	94.8	6595		> >	01-Well-C6.fcs/P1/P2	95.6	6280		> >	01-Well-F6.fcs/P1/P2	95.2	6443
				> > >	Mean : FL1-A = 133904.32596206665	133904			> > >	Mean : FL1-A = 161810.0881576538	161810			> > >	Mean : FL1-A = 143143.12934875488	143143
				> > >	n/a	24.4	1607		> > >	n/a	27.4	1721		> > >	n/a	26.6	1711
					01-Well-B1.fcs		10000			01-Well-B1.fcs		10000			01-Well-E1.fcs		10000
				>	01-Well-B1.fcs/P1	72.9	7294		>	01-Well-B1.fcs/P1	68	6803		>	01-Well-E1.fcs/P1	71.4	7140
				> >	01-Well-B1.fcs/P1/P2	94.1	6866		> >	01-Well-B1.fcs/P1/P2	93.7	6372		> >	01-Well-E1.fcs/P1/P2	94.2	6727
				> > >	Mean : FL1-A = 3733.965332031	3734			> > >	Mean : FL1-A = 3637.515380859	3638			> > >	Mean : FL1-A = 3657.587890625	3658
				> > >	n/a	0.93	64		> > >	n/a	1.08	69		> > >	n/a	0.97	65
					01-Well-B2.fcs		10000			01-Well-B2.fcs		10000			01-Well-E2.fcs		10000
				>	01-Well-B2.fcs/P1	72.3	7226		>	01-Well-B2.fcs/P1	71.5	7145		>	01-Well-E2.fcs/P1	71.5	7151
				> >	01-Well-B2.fcs/P1/P2	94.8	6848		> >	01-Well-B2.fcs/P1/P2	94.4	6747		> >	01-Well-E2.fcs/P1/P2	94.1	6730
				> > >	Mean : FL1-A = 3633.608398438	3634			> > >	Mean : FL1-A = 3593.337402344	3593			> > >	Mean : FL1-A = 3620.870117188	3621
				> > >	n/a	0.63	43		> > >	n/a	1.2	81		> > >	n/a	0.82	55
					01-Well-B3.fcs		10000			01-Well-B3.fcs		10000			01-Well-E3.fcs		10000
				>	01-Well-B3.fcs/P1	75.5	7550		>	01-Well-B3.fcs/P1	71.9	7187		>	01-Well-E3.fcs/P1	72.6	7264
				> >	01-Well-B3.fcs/P1/P2	95.2	7184		> >	01-Well-B3.fcs/P1/P2	94.7	6808		> >	01-Well-E3.fcs/P1/P2	94.9	6893
				> > >	Mean : FL1-A = 3631.549316406	3632			> > >	Mean : FL1-A = 3667.265380859	3667			> > >	Mean : FL1-A = 3527.15625	3527
				> > >	n/a	0.99	71		> > >	n/a	1.15	78		> > >	n/a	0.74	51

[truncated: 2 more sheets: Figure S9, Figure S11]
