# Supplementary material for: The TFAMoplex—Conversion of the Mitochondrial Transcription Factor A into a DNA Transfection Agent
Source: Adv Sci (Weinh). 2022 Jan 17;9(8):2104987. doi: 10.1002/advs.202104987 (PMC8922101; doi:10.1002/advs.202104987)
Supplement: Supplementary file 7 — Supporting Information [file ADVS-9-2104987-s006.xlsx]

## Sheet: Sheet1
		Figure S3c and S4b								Size distributions measured with Particle tracking analysis
		Peak particle sizes (nm)	exp1	exp2	exp3	exp4	exp5	Average		TFAM no1	not shown			TFAM no2	Figure 2f			TFAM-VRK1	Figure S3b			PLC-TFAM	not shown			PLC-TFAM no2	Figure 2f			cysTFAM-VRK1	not shown			cysTFAM-VRK1 and PLC-TFAM	Figure S4a
		TFAM	100	108.9	87.6	nd	nd	98.8333			original	smoothened			original	smoothened			original	smoothened			original	smoothened			original	smoothened			original	smoothened			original	smoothened
		PLC-TFAM	117.1	116.7	119.1	114.1	109.8	115.36		size (nm)	particle number	particle number		size (nm)	particle number	particle number		size (nm)	particle number	particle number		size (nm)	particle number	particle number		size (nm)	particle number	particle number		size (nm)	particle number	particle number		size (nm)	particle number	particle number
		TFAM-VRK1	108.1	131.7	122.1	nd	nd	120.633		0	0	-0.0201568		0	0	-0.0201568		0	0	-0.00147879		0	0	-0.0092701		0	0	-0.0092701		0	0	-0.010886		0	0	-0.0224767
		PLC-TFAM and cysTFAM-VRK1	103.8	105.4	122	nd	nd	110.4		7.5	0	-0.0233276		7.5	0	-0.0233276		7.5	0	-0.0110576		7.5	0	-0.0108609		7.5	0	-0.0108609		7.5	0	-0.0103779		7.5	0.011	0.00850661
		cysTFAM-VRK1	92.5	113.5	96.6	86.1	nd	97.175		22.5	0.053541	0.0399194		22.5	0.053541	0.0399194		22.5	0.025296	0.00804909		22.5	0.017547	0.00708844		22.5	0.017547	0.00708844		22.5	0.06963	0.0851536		22.5	0.033	0.0897652
		nd=not determined								37.5	0.053541	0.214192		37.5	0.053541	0.214192		37.5	0.037956	0.0402439		37.5	0.087778	0.116271		37.5	0.087778	0.116271		37.5	0.177265	0.261968		37.5	0.165	0.236565
										52.5	0.356852	0.440567		52.5	0.356852	0.440567		52.5	0.088549	0.165473		52.5	0.193077	0.290085		52.5	0.193077	0.290085		52.5	0.367236	0.504728		52.5	0.308	0.427138
										67.5	0.731615	0.672258		67.5	0.731615	0.672258		67.5	0.316203	0.319843		67.5	0.456325	0.529156		67.5	0.456325	0.529156		67.5	0.867236	0.735597		67.5	0.627	0.629864
		Described in Text								82.5	0.999457	0.804785		82.5	0.999457	0.804785		82.5	0.455381	0.505268		82.5	0.859829	0.748819		82.5	0.859829	0.748819		82.5	0.974929	0.886606		82.5	0.946	0.791286
		Zeta potential	exp1	exp2	exp3	exp4	Average			97.5	0.874627	0.834135		97.5	0.874627	0.834135		97.5	0.847521	0.728769		97.5	0.929915	0.862606		97.5	0.929915	0.862606		97.5	1.00029	0.906883		97.5	1	0.863508
		PLC-TFAM and cysTFAM-VRK1	-9.8	-15.7	-17	-14.1667	-14.1667			113	0.713976	0.707724		113	0.713976	0.707724		113	0.796977	0.872795		113	1	0.89081		113	1	0.89081		113	0.772365	0.802494		113	0.89	0.83045
		PLC-TFAM	-26	-25	-22.5	-24.5	-24.5			128	0.383718	0.509592		128	0.383718	0.509592		128	0.961427	0.907917		128	0.737179	0.780087		128	0.737179	0.780087		128	0.544444	0.578906		128	0.704	0.712817
		cysTFAM-VRK1	-16.5	-14.9	-14.4	-15.2667	-15.2667			143	0.312347	0.309262		143	0.312347	0.309262		143	0.999395	0.874077		143	0.491453	0.608158		143	0.491453	0.608158		143	0.316524	0.377195		143	0.374	0.553039
										158	0.151696	0.174184		158	0.151696	0.174184		158	0.645103	0.733715		158	0.491453	0.429232		158	0.491453	0.429232		158	0.22792	0.209248		158	0.473	0.40258
										173	0.124939	0.0914326		173	0.124939	0.0914326		173	0.544015	0.593026		173	0.245726	0.292498		173	0.245726	0.292498		173	0.075983	0.115683		173	0.209	0.272271
										188	0.035685	0.0566706		188	0.035685	0.0566706		188	0.455381	0.406396		188	0.245726	0.214494		188	0.245726	0.214494		188	0.075983	0.0622143		188	0.176	0.188091
										203	0.017848	0.0210508		203	0.017848	0.0210508		203	0.22769	0.257772		203	0.087778	0.143603		203	0.087778	0.143603		203	0.044302	0.0388626		203	0.132	0.139805
										218	0.026771	0.00919358		218	0.026771	0.00919358		218	0.177146	0.18177		218	0.17547	0.108869		218	0.17547	0.108869		218	0.044302	0.0233998		218	0.176	0.112948
										233	0	0.00115779		233	0	0.00115779		233	0.075901	0.106186		233	0.05265	0.102177		233	0.05265	0.102177		233	0.012661	0.0279475		233	0.088	0.0926405
										248	0	0.00537068		248	0	0.00537068		248	0.075901	0.0581118		248	0.05265	0.0804436		248	0.05265	0.0804436		248	0.018991	0.0192064		248	0.033	0.078619
										263	0	0.0041722		263	0	0.0041722		263	0.063253	0.0444156		263	0.17547	0.071631		263	0.17547	0.071631		263	0.018991	0.0163881		263	0.066	0.071154
										278	0.017848	0.00212485		278	0.017848	0.00212485		278	0.025296	0.0272664		278	0	0.0396537		278	0	0.0396537		278	0.025322	0.0119218		278	0.121	0.0681
										293	0	0.00417226		293	0	0.00417226		293	0.012648	0.0233814		293	0.017547	0.0335745		293	0.017547	0.0335745		293	0	0.00945441		293	0.033	0.0560157
										308	0	0.0030133		308	0	0.0030133		308	0.012648	0.0124833		308	0	0.0129126		308	0	0.0129126		308	0.00633	0.00550829		308	0.066	0.0459707
										323	0	0.0010817		323	0	0.0010817		323	0.012648	0.00706199		323	0	-0.00888744		323	0	-0.00888744		323	0	0.00380916		323	0.022	0.0338874
										338	0	-0.00243373		338	0	-0.00243373		338	0.012648	0.0067894		338	0.017547	0.00235397		338	0.017547	0.00235397		338	0	0.00279512		338	0.022	0.0234251
										353	0	0.000540788		353	0	0.000540788		353	0	0.00470878		353	0	0.00463417		353	0	0.00463417		353	0.012661	0.00509714		353	0	0.0135013
										368	0	0.00150648		368	0	0.00150648		368	0	0.0017521		368	0	0.00888896		368	0	0.00888896		368	0.00633	0.00400101		368	0.022	0.00920759
										383	0	0.0020859		383	0	0.0020859		383	0	-0.000383273		383	0	0.00926935		383	0	0.00926935		383	0	0.00304186		383	0	0.00898083
										398	0.008923	0.00227903		398	0.008923	0.00227903		398	0	-0.00114982		398	0.035103	0.00737052		398	0.035103	0.00737052		398	0	0.00221967		398	0.011	0.0106636
										413	0	0.0020859		413	0	0.0020859		413	0	0		413	0	0.0082059		413	0	0.0082059		413	0	-0.000274117		413	0.022	0.0108804
										428	0	0.00150648		428	0	0.00150648						428	0	0.00592648		428	0	0.00592648		428	0	0.00128792		428	0.011	0.0103659
										443	0	0.000540788		443	0	0.000540788						443	0	0.00212745		443	0	0.00212745		443	0.00633	0.00268545		443	0	0.00779757
										458	0	-0.000811182		458	0	-0.000811182														458	0	0.00295948		458	0.011	0.00536034
										473	0	0		473	0	0														473	0.00633	0.00268545		473	0	0.00283777
																														488	0	0.00186338		488	0	0.00137003
